# Supplementary material for: Phylogeny, Divergent Evolution, and Speciation of Sulfur-Oxidizing Acidithiobacillus Populations
Source: BMC Genomics. 2019 May 30;20:438. doi: 10.1186/s12864-019-5827-6 (PMC6543593; doi:10.1186/s12864-019-5827-6)
Supplement: Supplementary file 2 — Table S2. General properties of 16S rRNA genes of Acidithiobacillus isolates and clones available in the public database. (XLSX 33 kb) [file 12864_2019_5827_MOESM2_ESM.xlsx]

## Sheet: Sheet1
Table S2. General properties of 16S rRNA genes of Acidithiobacillus isolates and clones available in the public database.
Accession ID	Provisional name of species	Strain	Sequence length (bp)	16S rRNA tree Clade
KF848644.1	Acidithiobacillus sp.	B0_6	1456	Novel clade
HM769771.1	Acidithiobacillus sp.	E6-1	1484	Novel clade
HM769772.1	Acidithiobacillus sp.	Mc9KA-2-4-3	1484	Novel clade
KF848638.1	Acidithiobacillus sp.	A1_14	1475	Novel clade
AF359941.1	A. thiooxidans	KCTC 8928P	1346	Novel clade
HQ730704.1	Acidithiobacillus sp.	SN108_21	1390	Novel clade
HQ730693.1	Acidithiobacillus sp.	SN2_2009_12B	1502	Novel clade
HQ730621.1	Acidithiobacillus sp.	SN108_17	1393	Novel clade
HQ730620.1	Acidithiobacillus sp.	SN108_16	1401	Novel clade
HQ730613.1	Acidithiobacillus sp.	SN108_2	1404	Novel clade
HQ730612.1	Acidithiobacillus sp.	SN108_1	1399	Novel clade
HQ730623.1	Acidithiobacillus sp.	SN108_24	1404	Novel clade
FJ915156.1	Acidithiobacillus sp.	nju-T1	1445	Clade I
EF612419.1	Acidithiobacillus sp.	K6-C19	1477	Clade I
EU014795.1	Acidithiobacillus sp.	S-K6-C16	1476	Clade I
KF848635.1	Acidithiobacillus sp.	A0_11	1502	Clade I
DQ834035.1	Acidithiobacillus sp.	SK675	1358	Clade I
KF667987.1	A. caldus	4-91	1499	Clade I
KF848632.1	Acidithiobacillus sp.	A0_8	1502	Clade I
KF848640.1	Acidithiobacillus sp.	A1_16	1502	Clade I
KF848626.1	Acidithiobacillus sp.	A0_2	1502	Clade I
KX694512.1	A. caldus	DX-m	1403	Clade I
LZYE00000000	A. caldus	DX	1526	Clade I
KF848631.1	Acidithiobacillus sp.	A0_7	1504	Clade I
LZYG00000000	A. caldus	ZJ	1526	Clade I
LZYF00000000	A. caldus	ZBY	1526	Clade I
KX894687.1	A. caldus	MNG	1540	Clade I
DQ470072.1	A. caldus	DX-2	1493	Clade I
KJ907764.1	Acidithiobacillus sp.	METASED11	1526	Clade I
KX894685.1	A. caldus	KU	1540	Clade I
AF513711.1	A. caldus	MT1	1462	Clade I
KX894683.1	A. caldus	CSH12	1541	Clade I
AJ243934.3	A. cuprithermicus		1469	Clade I
NR_026517.1	A. caldus	KU	1460	Clade I
KC409024.1	Acidithiobacillus sp.	SF-4	1490	Clade I
KC409007.1	Acidithiobacillus sp.	C-5	1493	Clade I
GQ339885.1	Acidithiobacillus sp.	Z-5	1493	Clade I
X72851.1	A. caldus	C-SH12	1338	Clade I
KC409004.1	Acidithiobacillus sp.	C-2	1493	Clade I
DQ347501.1	A. caldus	D-2	1359	Clade I
HM070043.1	A. caldus	HV2-2	1304	Clade I
DQ431197.1	A. caldus	YN06	1358	Clade I
DQ347502.1	A. caldus	S-1	1359	Clade I
DQ364601.1	A. caldus	J-1	1357	Clade I
FJ154522.1	A. caldus	Da	1358	Clade I
DQ431196.1	A. caldus	YN04	1358	Clade I
KC409021.1	Acidithiobacillus sp.	SF-1	1376	Clade I
KF940049.1	A. caldus	PCG-1	1433	Clade I
KF356025.1	A. caldus	OL12-3	1435	Clade I
AF460986.1	A. caldus	P5-10	1462	Clade I
KX894686.1	A. caldus	MEL-1	1540	Clade I
KX894684.1	A. caldus	F	1540	Clade I
NZ_CP005986	A. caldus	ATCC 51756	1526	Clade I
KX894681.1	A. caldus	#6	1540	Clade I
FJ268716.1	Acidithiobacillus sp.	X1	1440	Clade I
JX459037.1	Acidithiobacillus sp.	AZsed03	1533	Clade I
JX459035.1	Acidithiobacillus sp.	AZsed01	1532	Clade I
NC_015850	A. caldus	SM-1	1527	Clade I
JX459036.1	Acidithiobacillus sp.	AZsed02	1533	Clade I
JX459038.1	Acidithiobacillus sp.	AZsed04	1532	Clade I
NZ_CP02632	A. caldus	MTH-04	1527	Clade I
EU499920.1	A. caldus	N39-30-02	1499	Clade I
KC409008.1	Acidithiobacillus sp.	C-6	1499	Clade I
KC409009.1	Acidithiobacillus sp.	C-7	1453	Clade I
FJ268715.1	Acidithiobacillus sp.	X29	1445	Clade I
FJ890905.1	Acidithiobacillus sp.	D43	1441	Clade I
KP063185.1	Acidithiobacillus sp.	CY-Acidcald348	1406	Clade I
FJ890914.1	Acidithiobacillus sp.	E395	1426	Clade I
MG696169.1	A. thiooxidans	IBUN Pt1247 S10	1389	Clade I
MG696172.1	A. thiooxidans	IBUN Pt1247 S14	1401	Clade I
AF339743.1	Acidithiobacillus sp.	V1	1460	Clade I
EF199809.1	Acidithiobacillus sp.	Tt	1410	Clade I
JN982077.1	Acidithiobacillus sp.	VA2-bac_h9	1499	Clade I
JQ820325.1	A. thiooxidans	zmb	1499	Clade I
FJ998186.1	A. thiooxidans	dfI	1531	Clade I
MH017545.1	A. thiooxidans	G1	1428	Clade I
DQ834372.1	A. thiooxidans	AAU	1501	Clade I
AF359940.1	A. thiooxidans	KCTC 8929P	1340	Clade I
DQ676509.1	Acidithiobacillus sp.	DBS-2	1435	Clade I
DQ676510.1	Acidithiobacillus sp.	TSK-3	1445	Clade I
MG696165.1	A. thiooxidans	IBUN Pt1247 S1	1393	Clade I
MG696166.1	A. thiooxidans	IBUN Pt1247 S3	1400	Clade I
MG696178.1	A. thiooxidans	IBUN Pt1247 S20	1401	Clade I
MG696175.1	A. thiooxidans	IBUN Pt1247 S17	1397	Clade I
MG696173.1	A. thiooxidans	IBUN Pt1247 S15	1398	Clade I
MG696176.1	A. thiooxidans	IBUN Pt1247 S18	1396	Clade I
MG696171.1	A. thiooxidans	IBUN Pt1247 S12	1397	Clade I
MG696168.1	A. thiooxidans	IBUN Pt1247 S8	1390	Clade I
MG696174.1	A. thiooxidans	IBUN Pt1247 S16	1397	Clade I
MG696167.1	A. thiooxidans	IBUN Pt1247 S6	1397	Clade I
MG696170.1	A. thiooxidans	IBUN Pt1247 S11	1395	Clade I
MG696177.1	A. thiooxidans	IBUN Pt1247 S19	1378	Clade I
JX989241.1	Acidithiobacillus sp.	g5	1411	Clade I
AY830897.1	Acidithiobacillus sp.	ORCS6	1474	Clade I
GQ478989.1	A. caldus	SMK	1422	Clade I
KF287728.1	Acidithiobacillus sp.	175Fe35	1494	Clade I
KU534597.1	A. caldus	Fe812	1496	Clade I
JQ867101.1	Acidithiobacillus sp.	ZJJN-2	1392	Clade I
KU249462.1	Acidithiobacillus sp.	LA13c	1312	Clade I
KJ944319.1	A. caldus	TST3	1527	Clade I
JQ867102.1	Acidithiobacillus sp.	ZJJN-3	1400	Clade I
FJ268708.1	Acidithiobacillus sp.	X4	1439	Clade I
FJ890903.1	Acidithiobacillus sp.	D41	1438	Clade I
JQ259048.1	Acidithiobacillus sp.	ZJJN-1	1413	Clade I
EU084708.1	Acidithiobacillus sp.	YP-5	1441	Clade I
FJ268709.1	Acidithiobacillus sp.	X14	1442	Clade I
FJ890912.1	Acidithiobacillus sp.	A434	1441	Clade I
KC409013.1	Acidithiobacillus sp.	C-11	1456	Clade I
EU084709.1	Acidithiobacillus sp.	FY-2	1455	Clade I
EU084710.1	Acidithiobacillus sp.	DBS-4	1456	Clade I
AF460982.1	Acidithiobacillus sp.	K13	1460	Clade I
FJ915148.1	Acidithiobacillus sp.	nju-AMD3	1430	Clade I
KC432648.1	A. caldus	MBC-1	1436	Clade I
KX894682.1	A. caldus	BC-13	1540	Clade I
KF667989.1	A. caldus	4-99	1499	Clade I
KF667988.1	A. caldus	4-92	1499	Clade I
KF667986.1	A. caldus	4-72	1499	Clade I
KF557570.1	Acidithiobacillus sp.	4-4	1499	Clade I
KF667985.1	A. caldus	4-4	1468	Clade I
KF848639.1	Acidithiobacillus sp.	A1_15	1502	Novel clade
KP972149.1	A. ferrooxidans	WS-1	1349	Clade II
KT633232.1	Acidithiobacillus sp.	BJS-2	1430	Clade II
KX894700.1	A. ferrooxidans	SmolnikP	1342	Clade II
X75268.1	A. ferrooxidans	N-Fe3	1326	Clade II
KF848629.1	Acidithiobacillus sp.	A0_5	1500	Clade II
KX894696.1	A. ferrooxidans	R7	1330	Clade II
GQ292748.1	A. ferrooxidans	SRDSM2	1346	Clade II
KP836245.1	A. ferrooxidans	BYQ-12	1441	Clade II
KF848648.1	Acidithiobacillus sp.	C0_1	1500	Clade II
KF287765.1	Acidithiobacillus sp.	aw241	1497	Clade II
GU167981.1	A. ferrooxidans	BGR:13	1481	Clade II
GU167980.1	A. ferrooxidans	BGR:7	1484	Clade II
KF848641.1	Acidithiobacillus sp.	B0_2	1500	Clade II
KP972199.1	A. ferrooxidans	BLQ-4	1432	Clade II
KF287768.1	Acidithiobacillus sp.	aw96	1497	Clade II
HQ730659.1	Acidithiobacillus sp.	JL123_66	1500	Clade II
AJ295655.1	A. ferrooxidans	KF/GS-JG36-22	1500	Clade II
FJ157220.1	A. ferrooxidans	DC	1374	Clade II
EF464637.1	Acidithiobacillus sp.	E43_385	1393	Clade II
KX894690.1	A. ferrooxidans	ATCC 11821	1326	Clade II
KP972185.1	A. ferrooxidans	YQS-3	1350	Clade II
KF588666.1	A. ferrooxidans	MCM-89	1459	Clade II
KF588665.1	A. ferrooxidans	MCM-141	1445	Clade II
KP972138.1	A. ferrooxidans	MLB-1	1365	Clade II
KF588669.1	A. ferrooxidans	MCM-67	1403	Clade II
GQ330536.1	A. ferrooxidans	wsj8	1306	Clade II
FJ853654.1	A. ferrooxidans	GD-0	1439	Clade II
KF588671.1	A. ferrooxidans	MCM-52	1356	Clade II
KF588670.1	A. ferrooxidans	MCM-53	1352	Clade II
KX894699.1	A. ferrooxidans	SmolnikF	1357	Clade II
KP972120.1	A. ferrooxidans	NYQ-2	1407	Clade II
KP972174.1	A. ferrooxidans	YQ-1	1399	Clade II
KP972116.1	A. ferrooxidans	LB-1	1406	Clade II
FN686784.1	A. ferrooxidans	A2	1409	Clade II
KF848625.1	Acidithiobacillus sp.	A0_1	1501	Clade II
GU168009.1	A. ferrooxidans	BGR:107	1478	Clade II
GU167991.1	A. ferrooxidans	BGR:46	1434	Clade II
KF588667.1	A. ferrooxidans	MCM-107	1434	Clade II
KX894692.1	A. ferrooxidans	D13	1367	Clade II
KF588668.1	A. ferrooxidans	MCM-96	1420	Clade II
KC954530.1	A. ferrooxidans	PS108	1315	Clade II
JN224813.1	A. ferrooxidans	IT1	1305	Clade II
FN811921.1	Acidithiobacillus sp.	NICI4	1437	Clade II
KX894702.1	A. ferrooxidans	WR2	1377	Clade II
FJ194540.1	A. ferrooxidans	GD-1	1434	Clade II
DQ321746.1	A. ferrooxidans	yunnan1	1357	Clade II
DQ321745.1	A. ferrooxidans	yunnan3	1357	Clade II
KJ648626.1	A. ferrooxidans	L01	1398	Clade II
EF059755.1	A. ferrooxidans	FY-3	1442	Clade II
DQ673104.1	A. ferrooxidans	YS-I	1356	Clade II
KC662253.1	A. ferrooxidans	MCF23	1337	Clade II
DQ427103.1	A. ferrooxidans	DXS	1395	Clade II
KP972118.1	A. ferrooxidans	LB-3	1408	Clade II
KJ810613.1	A. ferrooxidans	DLC-5	1441	Clade II
FN811931.1	A. ferrooxidans	DSM583	1422	Clade II
KP972187.1	A. ferrooxidans	YQS-5	1354	Clade II
KT633236.1	A. ferrooxidans	YQH-1	1406	Clade II
MG696180.1	A. ferrooxidans	IBUN Pt61114 Fe2	1388	Clade II
DQ676505.1	A. ferrooxidans	BY-3	1443	Clade II
KX894695.1	A. ferrooxidans	R6	1391	Clade II
KX894689.1	A. ferrooxidans	9-53	1413	Clade II
FN813187.2	Acidithiobacillus sp.	NICI6	1426	Clade II
FJ171690.1	A. ferrooxidans	15	1437	Clade II
KX894701.1	A. ferrooxidans	WR1	1377	Clade II
FJ164049.1	A. ferrooxidans	JYC-2	1420	Clade II
FJ164048.1	A. ferrooxidans	JYC-1	1401	Clade II
KP063187.1	Acidithiobacillus sp.	CY-Acidfrox348	1385	Clade II
KX894693.1	A. ferrooxidans	F427	1362	Clade II
AJ621559.2	A. ferrooxidans	Tf-49	1398	Clade II
KP779620.1	Acidithiobacillus sp.	FJ2	1430	Clade II
KY923140.1	A. ferrooxidans	BYM	1429	Clade II
KT633237.1	A. ferrooxidans	BYQ-5	1402	Clade II
EU084695.1	A. ferrooxidans	DX-1	1443	Clade II
EF059758.1	A. ferrooxidans	YP-3	1443	Clade II
KP972121.1	A. ferrooxidans	NYQ-3	1416	Clade II
KP972119.1	A. ferrooxidans	NYQ-1	1415	Clade II
EU084696.1	A. ferrooxidans	DBS	1432	Clade II
KP972117.1	A. ferrooxidans	LB-2	1412	Clade II
KP763724.1	Acidithiobacillus sp.	FJ3	1339	Clade II
AF329205.1	A. ferrooxidans	ATCC 23270	1451	Clade II
KT633234.1	Acidithiobacillus sp.	DJD-4	1425	Clade II
KF588672.1	A. ferrooxidans	MCM-49	1395	Clade II
JQ815601.1	Acidithiobacillus sp.	BER_g2	1513	Clade II
AJ278720.1	A. ferrooxidans	SS4	1459	Clade II
GQ292747.1	A. ferrooxidans	SRDAPM1	1365	Clade II
KX894694.1	A. ferrooxidans	PM	1398	Clade II
AM176776.1	Acidithiobacillus sp.	TH-1	1458	Clade II
AJ457808.3	A. ferrooxidans	ATCC 19859	1408	Clade II
JX266060.1	A. ferrooxidans	CUMT-1	1415	Clade II
KF286429.1	A. ferrooxidans	BN	1392	Clade II
KC852076.1	A. ferrooxidans	ILS2	1467	Clade II
KU726246.2	A. ferrooxidans	ZT-94	1498	Clade II
KF667998.1	A. ferrooxidans	7-72	1497	Clade II
KF848628.1	Acidithiobacillus sp.	A0_4	1500	Clade II
KF667997.1	A. ferrooxidans	7-41	1497	Clade II
GU168011.1	A. ferrooxidans	BGR:110	1428	Clade II
KF667993.1	A. ferrooxidans	9B-76	1497	Clade II
DQ529309.1	A. ferrooxidans	LY	1497	Clade II
GU167984.1	A. ferrooxidans	BGR:36	1377	Clade II
KF588673.1	A. ferrooxidans	MCM-94	1429	Clade II
AY495953.1	A. ferrooxidans	WJ13	1460	Clade II
AM176774.1	Acidithiobacillus sp.	TH-2	1458	Clade II
FN686783.1	A. ferrooxidans	A1	1412	Clade II
KF588664.1	A. ferrooxidans	MCM-75	1426	Clade II
FN686780.1	A. ferrooxidans	JCM7811-P1	1397	Clade II
JQ837897.1	A. ferrooxidans	HT2	1419	Clade II
GU167985.1	A. ferrooxidans	BGR:37	1495	Clade II
AM176775.1	Acidithiobacillus sp.	TH-3	1459	Clade II
EU079375.1	A. ferrooxidans	NF-01	1490	Clade II
KP972172.1	A. ferrooxidans	XGS-2	1345	Clade II
FJ164050.1	A. ferrooxidans	JYC-3	1375	Clade II
DQ062117.1	A. ferrooxidans	BY	1503	Clade II
NC_011206	A. ferrooxidans	ATCC 53993	1524	Clade II
NC_011761	A. ferrooxidans	ATCC 23270	1524	Clade II
AEFB00000000	Acidithiobacillus sp.	GGI-221	1520	Clade II
DQ909079.2	A. ferrooxidans	c	1497	Clade II
KX894688.1	A. ferrooxidans	Riv-11	1538	Novel clade
AY552091.1	Acidithiobacillus sp.	CASQ22	1390	Novel clade
MXAV00000000	Acidithiobacillus sp.	SH	1524	Novel clade
AZMO00000000	A. thiooxidans	A01	1524	3A (Clade III)
LWSA00000000	A. thiooxidans	A02	1524	3A (Clade III)
LWSB00000000	A. thiooxidans	DMC	1524	3A (Clade III)
AFOH00000000	A. thiooxidans	ATCC 19377	1524	3A (Clade III)
LWSD00000000	A. thiooxidans	JYC-17	1524	3A (Clade III)
KX894721.1	A. thiooxidans	ATCC 8085	1536	3A (Clade III)
KX100033.1	A. thiooxidans	CL	1536	3A (Clade III)
AY495961.1	A. thiooxidans	WJSo	1450	3A (Clade III)
KF667991.1	Acidithiobacillus sp.	9B-3	1497	3A (Clade III)
KF667992.1	Acidithiobacillus sp.	9B-6	1497	3A (Clade III)
DQ675569.1	Acidithiobacillus sp.	SM-2	1454	3A (Clade III)
KC409011.1	Acidithiobacillus sp.	C-9	1450	3A (Clade III)
KP455985.1	A. thiooxidans	SO-1	1480	3A (Clade III)
JQ034367.1	A. thiooxidans	ABRM2011	1497	3A (Clade III)
KF667990.1	Acidithiobacillus sp.	9B-1	1497	3A (Clade III)
LWRZ00000000	A. thiooxidans	BY-02	1524	3A (Clade III)
KP972164.1	A. ferrooxidans	XJD-1	1349	3A (Clade III)
AY830899.1	A. thiooxidans	ONAS8	1455	3A (Clade III)
KF588678.1	A. thiooxidans	S0-5	1455	3A (Clade III)
KF588677.1	A. thiooxidans	S0-4	1401	3A (Clade III)
AY552082.1	A. thiooxidans	BRAN50	1409	3A (Clade III)
HM061138.1	Acidithiobacillus sp.	Sulf9	1358	3A (Clade III)
KX262870.1	A. thiooxidans	SSCB104	1443	3A (Clade III)
DQ067562.1	A. thiooxidans		1410	3A (Clade III)
DQ676511.1	A. thiooxidans	BY-s	1444	3A (Clade III)
HQ405788.1	A. thiooxidans	Z-13	1444	3A (Clade III)
EU084704.1	A. thiooxidans	DX-3	1448	3A (Clade III)
EU084705.1	A. thiooxidans	YP-2	1449	3A (Clade III)
EU084706.1	A. thiooxidans	LYS	1450	3A (Clade III)
HQ647202.1	A. thiooxidans	HWAT1	1381	3A (Clade III)
HQ902067.1	A. thiooxidans	IESL33	1316	3A (Clade III)
FN811922.1	Acidithiobacillus sp.	NICI5	1424	3A (Clade III)
KC409015.1	Acidithiobacillus sp.	S-2	1315	3A (Clade III)
KC409012.1	Acidithiobacillus sp.	C-10	1312	3A (Clade III)
HQ902066.1	A. thiooxidans	IESL8	1312	3A (Clade III)
FJ206229.1	Acidithiobacillus sp.	XJ1	1442	3A (Clade III)
FJ032187.1	A. albertensis	BY-0505	1443	3A (Clade III)
FJ032186.1	A. albertensis	BY-0503	1437	3A (Clade III)
EF059760.1	A. thiooxidans	JY	1443	3A (Clade III)
KJ473429.1	Acidithiobacillus sp.	T2	1410	3A (Clade III)
FJ598321.1	A. thiooxidans	NK-06	1431	3A (Clade III)
KR020047.1	A. thiooxidans	so148	1380	3A (Clade III)
KX694513.1	A. thiooxidans	DX-m	1403	3A (Clade III)
FJ457628.1	A. thiooxidans	IEL001	1426	3A (Clade III)
GQ254654.1	A. thiooxidans	BY-03	1444	3A (Clade III)
KR856281.1	A. thiooxidans	SOB2	1389	3A (Clade III)
KF010815.1	Acidithiobacillus sp.	ZJ-1	1441	3A (Clade III)
FN813188.1	Acidithiobacillus sp.	NICI7	1427	3A (Clade III)
FJ172635.1	A. albertensis	JYC	1420	3A (Clade III)
FJ194541.1	A. ferrooxidans	GD-2	1436	3A (Clade III)
FJ194542.1	A. ferrooxidans	GD1-3	1436	3A (Clade III)
LN864660.1	Acidithiobacillus sp.	Dg-E5	1420	3A (Clade III)
LN864669.1	Acidithiobacillus sp.	Dg-E14	1412	3A (Clade III)
LN864639.1	Acidithiobacillus sp.	Dg-A3	1405	3A (Clade III)
LN864637.1	Acidithiobacillus sp.	Dg-A1	1414	3A (Clade III)
LN864661.1	Acidithiobacillus sp.	Dg-E6	1414	3A (Clade III)
KU249464.1	A. thiooxidans	RS20b	1309	3A (Clade III)
KU249463.1	A. thiooxidans	RS20a	1301	3A (Clade III)
KU249465.1	A. thiooxidans	RS20c	1302	3A (Clade III)
KF588674.1	A. thiooxidans	S0-1	1434	3A (Clade III)
KU249476.1	A. thiooxidans	RS31d	1301	3A (Clade III)
KU249474.1	A. thiooxidans	RS30f	1301	3A (Clade III)
KX894722.1	A. thiooxidans	ATCC 19703	1536	3A (Clade III)
KF588675.1	A. thiooxidans	S0-2	1319	3A (Clade III)
HQ622616.1	Acidithiobacillus sp.	FZ-6	1496	3A (Clade III)
AY552092.1	A. thiooxidans	CASQ23	1364	3A (Clade III)
AY552090.1	A. thiooxidans	Sed6.3	1327	3A (Clade III)
AY552079.1	A. thiooxidans	PIAC10	1409	3A (Clade III)
AY552084.1	A. thiooxidans	QUEI65	1395	3A (Clade III)
AY552080.1	A. thiooxidans	COSI13.1	1497	3A (Clade III)
AY552083.1	A. thiooxidans	STAM61	1463	3A (Clade III)
AY552081.1	A. thiooxidans	SACA46	1499	3A (Clade III)
EU084707.1	A. thiooxidans	TKY-t	1485	3A (Clade III)
AY552088.1	A. thiooxidans	DAMS	1301	3A (Clade III)
HQ405787.1	A. thiooxidans	Z-12	1480	3A (Clade III)
KX894723.1	A. thiooxidans	991-14	1394	3A (Clade III)
AY552089.1	A. thiooxidans	Sed3.3	1374	3A (Clade III)
LZYI00000000	A. thiooxidans	ZBY	1524	3B (Clade III)
KX894726.1	A. albertensis	No-26	1536	3B (Clade III)
X75269.1	A. thiooxidans	B-S3	1329	3B (Clade III)
KX894727.1	A. thiooxidans	ATCC 15494	1536	3B (Clade III)
KX618878.1	A. thiooxidans	DS1	1497	3B (Clade III)
MOAD00000000	A. albertensis	DSM 14366	1524	3B (Clade III)
KC409026.1	Acidithiobacillus sp.	SF-6	1502	3B (Clade III)
KC409023.1	Acidithiobacillus sp.	SF-3	1497	3B (Clade III)
LWRY00000000	A. thiooxidans	DXS-W	1524	3B (Clade III)
JX989232.1	Acidithiobacillus sp.	c7	1494	3B (Clade III)
LGYM00000000	A. thiooxidans	CLST	1524	3B (Clade III)
KP455986.1	A. albertensis	SO-2	1478	3B (Clade III)
LWSC00000000	A. thiooxidans	GD1-3	1524	3B (Clade III)
GQ254658.1	A. albertensis	BY-0506	1439	3B (Clade III)
DQ991232.1	Acidithiobacillus sp.	INMIA 6966	1438	3B (Clade III)
KC409027.1	Acidithiobacillus sp.	SF-7	1474	3B (Clade III)
AY830902.1	A. thiooxidans	NBRC13701	1474	3B (Clade III)
FJ032185.1	A. albertensis	BY-0501	1357	3B (Clade III)
DQ423683.1	A. albertensis	BY-05	1349	3B (Clade III)
DQ676508.1	A. thiooxidans	SZS	1439	3B (Clade III)
DQ508106.1	A. thiooxidans	AA012	1316	3B (Clade III)
DQ508105.1	A. thiooxidans	AA011	1318	3B (Clade III)
JN982076.1	Acidithiobacillus sp.	VA2-bac_g8	1496	3B (Clade III)
KX894724.1	A. albertensis	ATCC 35403	1352	3B (Clade III)
KM101109.1	A. thiooxidans	JJU-1	1422	3B (Clade III)
JN982093.1	Acidithiobacillus sp.	U2V-bac_f10	1496	3B (Clade III)
AY830900.1	A. thiooxidans	ORCS8	1486	3B (Clade III)
FJ268711.1	Acidithiobacillus sp.	X5	1437	3B (Clade III)
FJ890904.1	Acidithiobacillus sp.	D42	1435	3B (Clade III)
AY830901.1	A. thiooxidans	OYCS3	1465	3B (Clade III)
AY830898.1	A. thiooxidans	OGCS3	1472	3B (Clade III)
KX894729.1	A. thiooxidans	BC51	1536	3B (Clade III)
KX894728.1	A. thiooxidans	ATCC 21835	1536	3B (Clade III)
LT799396.1	Acidithiobacillus sp.	JC496	1362	3B (Clade III)
MG386694.1	A. thiooxidans	P3	1464	3B (Clade III)
MG386695.1	A. thiooxidans	P4	1464	3B (Clade III)
JQ837899.1	A. ferrooxidans	YW3	1417	Novel clade
AJ879997.1	A. ferrooxidans	B9	1337	Novel clade
DQ168465.1	A. ferrooxidans	QXS-1	1499	Novel clade
KX894698.1	A. ferrooxidans	SJ22	1538	Novel clade
KX894691.1	A. ferrooxidans	COP1	1538	Novel clade
FJ157223.1	A. ferrooxidans	18	1363	Novel clade
HM769769.1	Acidithiobacillus sp.	Mc9KA-2-1-4	1529	Novel clade
KX894697.1	A. ferrooxidans	S10	1538	Novel clade
LQRJ00000000	A. ferrooxidans	Hel18	1524	Novel clade
HM769770.1	Acidithiobacillus sp.	E4-L4	1529	Novel clade
KC924947.1	A. ferrooxidans	Colony9	1392	Novel clade
DQ676506.1	A. ferrooxidans	DX-2	1440	Novel clade
MH392707.1	A. ferrooxidans	WG101	1332	Novel clade
KM819692.1	A. ferrooxidans	61	1497	Novel clade
JQ837900.1	A. ferrooxidans	YW4	1419	Novel clade
JQ837898.1	A. ferrooxidans	TX2	1411	Novel clade
KM819691.1	A. ferrooxidans	Tz	1497	Novel clade
KX015717.1	A. ferrooxidans	VIT APRN1	1312	Novel clade
EF464644.1	Acidithiobacillus sp.	K41_bac	1393	Novel clade
KX894703.1	A. ferrooxidans	AS2	1354	Novel clade
KT203930.1	Acidithiobacillus sp.	LLS-1	1399	Novel clade
LN717052.1	A. ferrooxidans	T12	1409	Novel clade
LN650706.1	A. ferrooxidans	PQ519	1457	Novel clade
LN680096.1	A. ferrooxidans	A16	1365	Novel clade
LN717050.1	A. ferrooxidans	T9	1348	Novel clade
LN717051.1	A. ferrooxidans	T10	1385	Novel clade
HQ730700.1	Acidithiobacillus sp.	SN108_8	1402	Novel clade
HQ730702.1	Acidithiobacillus sp.	SN108_14	1385	Novel clade
HQ730701.1	Acidithiobacillus sp.	SN108_12	1389	Novel clade
DQ646482.1	A. ferrooxidans	DX-AF-1	1358	Novel clade
EF015577.1	A. ferrooxidans	SRHGR	1344	Novel clade
GQ413936.1	A. ferrooxidans	DK1	1422	Novel clade
FJ602383.1	A. ferrooxidans	DK6.1	1418	Novel clade
KP972194.1	A. ferrooxidans	YYP-1	1347	Novel clade
DQ675571.1	Acidithiobacillus sp.	LJ-1	1443	Novel clade
LN680097.1	A. ferrooxidans	A19	1463	Novel clade
KP972115.1	A. ferrooxidans	BYQ-6	1419	Novel clade
KP972114.1	A. ferrooxidans	BYQ-3	1366	Novel clade
KP972113.1	A. ferrooxidans	BYQ-2	1419	Novel clade
LN717049.1	A. ferrooxidans	T8	1354	Novel clade
JQ968461.1	A. ferrooxidans	WZ-1	1368	Novel clade
DQ067563.1	A. ferrooxidans		1369	Novel clade
KP972133.1	A. ferrooxidans	HSS-3	1373	Novel clade
EF612421.1	Acidithiobacillus sp.	K6-C79	1465	Novel clade
EF612430.1	Acidithiobacillus sp.	Fe-K6-C12	1479	Novel clade
FJ268717.1	Acidithiobacillus sp.	X18	1430	Novel clade
AM502930.1	A. ferrooxidans	LMT1	1459	Novel clade
MG062778.1	Acidithiobacillus sp.	Milos	1458	Novel clade
EU158322.1	Acidithiobacillus sp.	lsh-01	1531	Novel clade
AM890073.1	A. ferrooxidans	SPCC3	1406	Novel clade
KP972201.1	A. ferrooxidans	BGL-2	1354	Novel clade
HQ405786.1	A. ferrooxidans	Z-11	1500	Novel clade
HQ405784.1	A. ferrooxidans	Z-9	1500	Novel clade
KP972129.1	A. ferrooxidans	EC-1	1365	Novel clade
KP972191.1	A. ferrooxidans	YC-1	1345	Novel clade
KR905756.1	A. ferriphilus	Malay	1460	Novel clade
DQ909078.1	A. ferrooxidans	3	1503	Novel clade
KP972168.1	A. ferrooxidans	XLM-1	1356	Novel clade
KP972143.1	A. ferrooxidans	NGL-2	1348	Novel clade
KP972145.1	A. ferrooxidans	TC-2	1350	Novel clade
EF612431.1	Acidithiobacillus sp.	Fe-K6-C27	1478	Novel clade
DQ062116.1	A. ferrooxidans	YTW	1504	Novel clade
FN686785.1	A. ferrooxidans	JCM3865	1412	Novel clade
FJ154513.1	A. ferrooxidans	F1	1500	Novel clade
DQ062118.1	A. ferrooxidans	CMS	1504	Novel clade
DQ909076.2	A. ferrooxidans	1	1455	Novel clade
KP972144.1	A. ferrooxidans	TC-1	1352	Novel clade
EU652051.1	A. ferrooxidans	af1	1469	Novel clade
KR905758.1	A. ferriphilus	KCT10	1318	Novel clade
DQ355183.1	A. ferrooxidans	AP3IO	1390	Novel clade
HQ829179.1	A. ferrooxidans	ZT01	1459	Novel clade
DQ646483.1	A. ferrooxidans	DX-AF-2	1357	Novel clade
EF059759.1	A. ferrooxidans	TGS	1441	Novel clade
EU084701.1	A. ferrooxidans	HNQ	1433	Novel clade
EU084698.1	A. ferrooxidans	DGS	1432	Novel clade
EF059757.1	A. ferrooxidans	S-1	1439	Novel clade
EF059762.1	A. ferrooxidans	H-3	1447	Novel clade
EF059756.1	A. ferrooxidans	JDC	1438	Novel clade
FJ194545.1	A. ferrooxidans	GD-9	1431	Novel clade
FJ195370.1	A. ferrooxidans	GD-A	1435	Novel clade
KR905759.1	A. ferriphilus	KCT14	1314	Novel clade
EU084700.1	A. ferrooxidans	S-2	1450	Novel clade
DQ676507.1	A. ferrooxidans	TKY	1441	Novel clade
KP972163.1	A. ferrooxidans	WHS-3	1346	Novel clade
KF010816.1	Acidithiobacillus sp.	ZJ-2	1442	Novel clade
EF059761.1	A. ferrooxidans	CHMS	1440	Novel clade
FJ913264.1	A. ferrooxidans	SY2	1457	Novel clade
FN686787.1	A. ferrooxidans	R1	1410	Novel clade
EF199808.1	Acidithiobacillus sp.	Tf	1416	Novel clade
KP972126.1	Acidithiobacillus sp.	ML	1380	4A (Clade IV)
KP972123.1	Acidithiobacillus sp.	NG	1380	4A (Clade IV)
HQ730618.1	Acidithiobacillus sp.	SN108_9	1398	4A (Clade IV)
JQ815623.1	Acidithiobacillus sp.	BER_d10	1503	4A (Clade IV)
JQ815594.1	Acidithiobacillus sp.	BER_h1	1502	4A (Clade IV)
KM873227.1	Acidithiobacillus sp.	NJUST22	1398	4A (Clade IV)
FJ268710.1	Acidithiobacillus sp.	X33	1428	4A (Clade IV)
KC691309.1	Acidithiobacillus sp.	B2	1398	4A (Clade IV)
JN982075.1	Acidithiobacillus sp.	VA2-bac_f10	1490	4A (Clade IV)
JN982092.1	A. ferrooxidans	U2V-bac_e9	1496	4A (Clade IV)
MASQ00000000	A. ferrivorans	YL15	1524	4A (Clade IV)
KJ573102.1	A. ferrooxidans	XZ11	1395	4A (Clade IV)
EU839491.2	A. ferrivorans	OP14	1424	4A (Clade IV)
NR_114620.1	A. ferrivorans	NO-37	1478	4A (Clade IV)
AF376018.1	Acidithiobacillus sp.	NO-8	1460	4A (Clade IV)
HQ730694.1	Acidithiobacillus sp.	SN2_2009_12D	1500	4A (Clade IV)
LN650699.1	A. ferrivorans	PSB22	1457	4A (Clade IV)
LN650698.1	A. ferrivorans	PYAN12	1447	4A (Clade IV)
NC_015942	A. ferrivorans	SS3	1524	4A (Clade IV)
KJ679874.1	A. ferrivorans	ACH	1505	4A (Clade IV)
AF376017.1	Acidithiobacillus sp.	KSC1	1458	4A (Clade IV)
AF376020.2	A. ferrivorans	NO-37	1478	4A (Clade IV)
FN686788.1	A. ferrooxidans	SS3-P1	1458	4A (Clade IV)
AY960976.1	Acidithiobacillus sp.	SS3	1497	4A (Clade IV)
AY960978.1	Acidithiobacillus sp.	SS5	1507	4A (Clade IV)
AY960977.1	Acidithiobacillus sp.	SK5	1505	4A (Clade IV)
AM940943.1	A. ferrooxidans	SB	1410	4A (Clade IV)
EU839490.2	A. ferrivorans	Peru6	1425	4A (Clade IV)
AF376019.1	Acidithiobacillus sp.	NO-25	1458	4A (Clade IV)
LVZL00000000	A. ferrivorans	PQ33	1524	4A (Clade IV)
NZ_LT841305	A. ferrivorans	PRJEB5721	1524	4A (Clade IV)
CCCS000000000	A. ferrivorans	CF27	1524	4A (Clade IV)
KX894733.1	A. ferrivorans	CF2	1372	4A (Clade IV)
KC924951.1	A. ferrivorans	Colony13	1383	4A (Clade IV)
LN650697.1	A. ferrivorans	PQ510	1463	4A (Clade IV)
EF612417.1	Acidithiobacillus sp.	K6-C12	1478	4A (Clade IV)
EF612415.1	Acidithiobacillus sp.	K4-C116	1480	4A (Clade IV)
EF612414.1	Acidithiobacillus sp.	K4-C03	1484	4A (Clade IV)
FJ206234.1	Acidithiobacillus sp.	XJ84	1434	4A (Clade IV)
FJ890908.1	Acidithiobacillus sp.	C616	1434	4A (Clade IV)
AF465607.1	A. ferrooxidans	TFD	1455	4B (Clade IV)
AF465606.1	A. ferrooxidans	TFI	1429	4B (Clade IV)
EF612429.1	Acidithiobacillus sp.	S-K4-C38	1483	4B (Clade IV)
JF815498.1	A. ferrooxidans	F1	1470	4B (Clade IV)
DQ909077.2	A. ferrooxidans	2	1485	4B (Clade IV)
LC115032.1	Acidithiobacillus sp.	NU-1	1524	4B (Clade IV)
KX894730.1	A. ferriphilus	ST2	1526	4B (Clade IV)
LVXZ00000000	A. ferrooxidans	BY0502	1524	4B (Clade IV)
JX545229.1	A. ferrooxidans	Z1	1416	4B (Clade IV)
KR905752.1	A. ferriphilus	Riv13	1317	4B (Clade IV)
KJ944318.1	A. ferrooxidans	CK	1527	4B (Clade IV)
NR_147744.1	A. ferriphilus	M20	1323	4B (Clade IV)
FJ164046.1	A. ferrooxidans	BY-01	1353	4B (Clade IV)
DQ440530.1	A. ferrooxidans	YN-1	1498	4B (Clade IV)
GQ329842.1	A. ferrooxidans	N16	1450	4B (Clade IV)
HQ622613.1	Acidithiobacillus sp.	FZ-3	1497	4B (Clade IV)
KP972135.1	A. ferrooxidans	LHS-1	1359	4B (Clade IV)
DQ427104.1	A. ferrooxidans	BY-0502	1424	4B (Clade IV)
KP972137.1	A. ferrooxidans	LHS-3	1343	4B (Clade IV)
FN686782.1	A. ferrooxidans	JCM7812	1400	4B (Clade IV)
KP972146.1	A. ferrooxidans	SC-1	1355	4B (Clade IV)
JX242453.1	A. ferrivorans	LY01	1401	4B (Clade IV)
AF465608.1	A. ferrooxidans	TFY	1440	4B (Clade IV)
KR905751.1	A. ferriphilus	DSM 100412	1323	4B (Clade IV)
KR905760.1	A. ferriphilus	KCT17	1319	4B (Clade IV)
FN686786.1	A. ferrooxidans	IFO14246	1412	4B (Clade IV)
GQ214315.1	A. ferrooxidans	pzh-1	1414	4B (Clade IV)
KX894731.1	A. ferriphilus	A4	1397	4B (Clade IV)
KP972152.1	A. ferrooxidans	WB-1	1354	4B (Clade IV)
DQ529311.1	A. ferrooxidans	DBS-1	1497	4B (Clade IV)
X75266.1	A. ferrooxidans	N-Fe2	1321	4B (Clade IV)
JF815497.1	A. ferrooxidans	D6	1451	4B (Clade IV)
AF329204.1	Acidithiobacillus sp.	SSP	1513	4B (Clade IV)
KP972178.1	A. ferrooxidans	YQH-1	1311	4B (Clade IV)
FN686781.1	A. ferrooxidans	JCM7811-P4	1422	4B (Clade IV)
KP972205.1	A. ferrooxidans	BJS-4	1349	4B (Clade IV)
GU167987.1	A. ferrooxidans	BGR:42	1378	4B (Clade IV)
FJ913266.1	A. ferrooxidans	SY4	1466	4B (Clade IV)
EU084699.1	A. ferrooxidans	LY-2	1441	4B (Clade IV)
EU084697.1	A. ferrooxidans	HJY	1442	4B (Clade IV)
GU167983.1	A. ferrooxidans	BGR:29	1386	4B (Clade IV)
EU084703.1	A. ferrooxidans	TSK-1	1444	4B (Clade IV)
EU084714.1	A. ferrooxidans	DXH	1430	4B (Clade IV)
EU084702.1	A. ferrooxidans	H-4	1444	4B (Clade IV)
KX894732.1	A. ferriphilus	C52	1363	4B (Clade IV)
KX694508.1	A. ferrooxidans	DX-m	1398	4B (Clade IV)
KP972159.1	A. ferrooxidans	WB-8	1347	4B (Clade IV)
FJ913262.1	A. ferrooxidans	S1	1442	4B (Clade IV)
MH017588.1	A. ferrooxidans	G2	1397	4B (Clade IV)
FJ195371.1	A. ferrooxidans	GD-B	1437	4B (Clade IV)
KM105895.1	A. ferrooxidans	ENN1	1378	4B (Clade IV)
KF378735.1	A. ferrooxidans	XJF-8	1440	4B (Clade IV)
KP972217.1	A. ferrooxidans	DLM-4	1354	4B (Clade IV)
KR905754.1	A. ferriphilus	PS104	1335	4B (Clade IV)
FJ913265.1	A. ferrooxidans	SY3	1460	4B (Clade IV)
FJ913263.1	A. ferrooxidans	SY1	1455	4B (Clade IV)
FJ154519.1	A. ferrooxidans	F6	1497	4B (Clade IV)
DQ529310.1	A. ferrooxidans	DX	1497	4B (Clade IV)
HQ405785.1	A. ferrooxidans	Z-10	1497	4B (Clade IV)
KP972193.1	A. ferrooxidans	YC-3	1354	4B (Clade IV)
HQ009292.1	A. ferrooxidans	HX3	1497	4B (Clade IV)
DQ672631.1	A. ferrooxidans	YS-II	1356	4B (Clade IV)
HQ622611.1	Acidithiobacillus sp.	FZ-1	1497	4B (Clade IV)
DQ646484.1	A. ferrooxidans	DX-AF-3	1359	Novel clade
KX894704.1	A. ferrooxidans	DSM 1927	1536	Novel clade
DQ646485.1	A. ferrooxidans	DX-AF-4	1357	Novel clade
FN400770.1	A. ferrooxidans		1437	Novel clade
KP972202.1	A. ferrooxidans	BGL-3	1358	Novel clade
Y11595.1	A. ferrooxidans	DSM9465	1470	Novel clade
MG696179.1	A. ferridurans	IBUN Pt61114 Fe1	1397	Clade V
AJ278721.1	A. ferrooxidans	SS6	1418	Clade V
KM192211.1	A. ferrooxidans	TFV	1498	Clade V
KX894711.1	A. ferridurans	DSM 9465	1536	Clade V
KX894710.1	A. ferridurans	DSM 583	1536	Clade V
KX894706.1	A. ferridurans	B5	1536	Clade V
KX894705.1	A. ferridurans	CMM 425	1536	Clade V
FJ915159.1	A. ferrooxidans	nju-T4	1451	Clade V
AJ457806.2	A. ferrooxidans	BRGM1	1444	Clade V
KX894720.1	A. ferridurans	Yellow7	1356	Clade V
KX894709.1	A. ferridurans	D2PG	1366	Clade V
KX894708.1	A. ferridurans	CF18	1318	Clade V
JQ026328.1	Acidithiobacillus sp.	CM11	1471	Clade V
KP972127.1	A. ferrooxidans	WH	1423	Clade V
KP972125.1	A. ferrooxidans	DJ	1408	Clade V
KX894712.1	A. ferridurans	2Y	1338	Clade V
KP972122.1	Acidithiobacillus sp.	YQ	1413	Clade V
KX894717.1	A. ferridurans	PH	1357	Clade V
AF465605.1	A. ferrooxidans	TFN-d	1438	Clade V
AB818958.1	A. ferrooxidans	D2	1408	Clade V
KP972131.1	A. ferrooxidans	HSS-1	1369	Clade V
NR_117036.1	A. ferridurans	ATCC 33020	1407	Clade V
FM242697.1	A. ferrooxidans	B20	1326	Clade V
GU168004.1	A. ferrooxidans	BGR:90	1437	Clade V
NR_108138.1	A. ferridurans	ATCC 33020	1408	Clade V
KX894718.1	A. ferridurans	Yellow3	1342	Clade V
KX894715.1	A. ferridurans	B20	1326	Clade V
AY495958.2	A. ferrooxidans	WJ67	1420	Clade V
HQ603786.1	A. ferrooxidans	HZ-PKU-1	1495	Clade V
AJ278719.1	A. ferridurans	ATCC 33020	1408	Clade V
FJ915150.1	A. ferrooxidans	nju-AMD08-5	1451	Clade V
KX894716.1	A. ferridurans	D26	1363	Clade V
JF891384.1	Acidithiobacillus sp.	OL10-01	1490	Clade V
FN686779.1	A. ferridurans	ATCC 33020	1407	Clade V
KX894714.1	A. ferridurans	AS1	1362	Clade V
AJ879995.1	A. ferrooxidans	B4	1453	Clade V
KX894713.1	A. ferridurans	A6	1397	Clade V
KX894719.1	A. ferridurans	Yellow4	1398	Clade V
X75267.1	A. ferrooxidans	N-Fe4	1333	Clade V
KX894707.1	A. ferridurans	BRG1M1	1363	Clade V
AJ457804.2	A. ferrooxidans	CC1	1440	Clade V
FJ946877.1	A. ferrooxidans	NK-16	1426	Clade V
HM068364.1	A. ferrooxidans	AHTL-4	1396	Clade V
FM242698.1	A. ferrooxidans	CB5	1318	Clade V
KM192210.1	A. ferrooxidans	TFBK	1489	Clade V
LN650705.1	A. ferrooxidans	PQ516	1453	Novel clade
LN650703.1	A. ferrooxidans	PQ505	1459	Novel clade
AM502931.1	A. ferrooxidans	LMT4	1458	Novel clade
AF460987.1	A. ferrooxidans	P6-2	1459	Novel clade
LN650704.1	A. ferrooxidans	PQ506	1457	Novel clade
LN717048.1	A. ferrooxidans	T7	1406	Novel clade
JF934687.1	A. ferrooxidans	Fox1	1497	Novel clade
