# Supplementary material for: Phylogeny, Divergent Evolution, and Speciation of Sulfur-Oxidizing Acidithiobacillus Populations
Source: BMC Genomics. 2019 May 30;20:438. doi: 10.1186/s12864-019-5827-6 (PMC6543593; doi:10.1186/s12864-019-5827-6)
Supplement: Supplementary file 3 — Table S5. Statistics for puative transposases in Acidithiobacillus genomes using the online tool ISFinder. (XLSX 13 kb) [file 12864_2019_5827_MOESM3_ESM.xlsx]

## Sheet: Sheet1
Table S5. Statistics for puative transposases in Acidithiobacillus genomes using the online tool ISFinder.
IS Family	A. caldus						A. ferrooxidans					Acidithiobacillus sp.	A. ferrivorans				Acidithiobacillus sp.
	ZBY	ZJ	DX	SM-1	MTH-04	ATCC 51756	GGI-221 (Acidithiobacillus sp.)	YQH-1	Hel18	ATCC 53993	ATCC 23270	BY0502 (A. ferrooxidans)	SS3	YL15	PRJEB5721	CF27	SH	Licanantay	CLST	DSM 14366 (A. albertensis)	GD1-3	DXS-W	A02	BY-02	ZBY	A01	DMC	JYC-17
IS1	0	0	0	2	0	2	2	0	0	1	1	1	2	2	2	2	1	0	1	0	0	0	0	0	0	0	0	0
IS110	2	2	2	6	0	3	1	5	4	4	10	7	6	1	14	10	2	11	1	7	8	9	9	9	4	9	9	10
IS1182	1	0	0	0	0	0	0	0	0	0	0	1	0	0	2	3	0	0	0	3	2	2	0	0	0	0	0	0
IS1380	4	4	4	0	4	1	4	3	3	3	3	2	6	1	14	9	0	2	2	3	3	3	0	0	0	0	0	0
IS1595	13	13	12	4	18	11	10	17	15	18	15	10	20	13	13	13	11	8	18	14	5	5	7	9	18	8	9	8
IS1634	0	0	0	0	0	0	3	0	0	0	0	1	5	1	11	0	2	1	0	1	1	2	3	3	1	3	3	3
IS200/IS605	5	6	6	3	1	2	2	0	0	0	3	3	1	0	0	0	0	15	2	7	5	6	2	4	6	4	4	4
IS21	12	10	10	16	40	6	18	8	9	17	10	8	4	9	6	6	3	8	3	5	6	6	9	9	7	11	8	9
IS256	3	3	3	8	6	21	2	2	4	1	2	0	2	0	0	0	1	8	0	0	1	1	3	2	0	2	3	2
IS3	1	2	2	3	0	3	12	6	3	5	5	3	3	1	1	1	3	12	0	2	10	11	5	5	2	4	6	5
IS30	1	0	0	0	0	0	1	3	3	2	2	0	0	0	0	0	5	2	1	1	1	1	2	2	2	0	2	2
IS4	2	2	1	2	1	2	2	4	3	5	4	2	1	2	4	4	3	6	2	4	7	7	7	7	7	3	9	7
IS481	0	0	0	3	0	4	10	4	6	5	6	4	6	2	3	3	1	1	2	1	8	8	2	1	2	2	2	2
IS5	4	3	1	32	16	31	11	3	2	3	3	4	1	0	2	1	3	4	4	4	4	4	5	5	5	5	6	6
IS51	0	0	0	0	0	0	0	0	0	0	0	0	0	0	0	0	0	2	0	0	0	0	0	0	0	0	0	0
IS605	0	0	0	0	0	0	0	0	0	0	0	0	0	0	0	0	0	0	0	0	1	1	1	1	0	1	1	1
IS607	0	0	0	0	0	0	7	0	0	0	6	0	0	1	1	1	0	4	2	0	4	4	1	4	1	1	4	1
IS630	1	2	2	4	3	3	2	1	1	4	1	3	1	2	2	2	1	18	1	3	12	11	12	11	5	6	14	9
IS66	4	5	5	24	25	21	10	9	4	37	10	7	13	6	30	18	22	0	6	2	9	11	1	1	1	1	2	1
IS701	0	0	0	0	0	0	4	1	1	0	1	0	1	0	0	0	3	0	1	1	0	0	0	0	2	0	0	0
IS91	7	7	6	3	5	2	11	7	7	10	11	11	6	5	9	10	8	16	18	12	19	20	16	16	13	16	15	15
ISAs1	0	0	0	0	0	0	0	0	0	23	0	0	0	0	0	0	4	2	0	0	1	1	0	1	1	1	1	0
ISAzo13	0	0	0	0	0	0	0	0	0	0	0	0	1	0	1	1	0	1	1	0	1	1	0	0	0	0	0	0
ISKra4	2	2	1	1	3	0	2	3	3	2	3	0	4	4	3	3	3	2	2	3	7	7	4	1	3	4	1	4
ISL3	20	21	20	42	68	8	33	30	31	25	22	23	34	15	16	15	51	44	23	28	47	43	41	40	37	39	41	42
ISNCY	3	4	4	0	4	1	3	3	3	4	4	2	7	1	5	6	3	1	3	4	2	2	2	2	5	1	1	2
Tn3	17	17	17	11	19	9	23	24	24	20	19	19	31	29	30	30	25	16	30	26	20	21	19	20	23	17	19	21
Total	102	103	96	164	213	130	173	133	126	189	141	111	155	95	169	138	155	184	123	131	184	187	151	153	145	138	160	154
The five most abundant genes involving putative insertion sequences were highlighted in bold.
