# Supplementary material for: Phylogeny, Divergent Evolution, and Speciation of Sulfur-Oxidizing Acidithiobacillus Populations
Source: BMC Genomics. 2019 May 30;20:438. doi: 10.1186/s12864-019-5827-6 (PMC6543593; doi:10.1186/s12864-019-5827-6)
Supplement: Supplementary file 4 — Table S6. Prediction of putative phage-associated genes in the genomes of Acidithiobacillus strains, including A. caldus strains SM-1, MTH-04, and ATCC 51756, A. ferrooxidans ATCC 23270, and A. thiooxidans DSM 14366. (XLSX 38 kb) [file 12864_2019_5827_MOESM4_ESM.xlsx]

## Sheet: Sheet1
Table S6. Prediction of putative phage-associated genes in the genomes of Acidithiobacillus strains, including A. caldus strains SM-1, MTH-04, and ATCC 51756, A. ferrooxidans ATCC 23270, and A. thiooxidans DSM 14366.
Type	GI number	Protein ID	Coordinates	ACLAME Hit	ACLAME annotation	Bits	E-value	Identity (%)
A. caldus SM-1
CDS	908640665	WP_049784685	2130524 - 2131537	protein:proph:182153	DNA helicase activity	122	3e-28	36
CDS	503768089	WP_014002165	2131443 - 2132228	protein:proph:175338	phage DNA replication	147	6e-36	37
CDS	503768088	WP_014002164	2132237 - 2133760	protein:proph:175330	IS21 family	186	2e-47	32
CDS	503769163	WP_014003239	2134091 - 2134978	protein:vir:105276	DNA helicase activity	71	6e-13	45
CDS	503769164	WP_014003240	2135162 - 2135401
CDS	908640667	WP_049784687	2135539 - 2136792
CDS	503769166	WP_014003242	2136794 - 2137537
CDS	503769167	WP_014003243	2137790 - 2138008
CDS	503769168	WP_014003244	2138206 - 2138493
CDS	503769170	WP_014003246	2138777 - 2139322	protein:proph:171468	phage tail tape measure protein	87	5e-18	41
CDS	503769172	WP_014003248	2139657 - 2140547
CDS	753902957	WP_041636497	2140662 - 2141450
CDS	503769175	WP_014003251	2141813 - 2142109	protein:proph:162092	single-stranded DNA binding	112	4e-26	62
CDS	501355438	WP_012387019	2142165 - 2143379	protein:proph:170222	DDE-based recombinase activity	120	1e-27	27
CDS	503768973	WP_014003049	2143413 - 2144630	protein:proph:170222	DDE-based recombinase activity	120	7e-28	27
CDS	753906183	WP_041637808	2144688 - 2145212	protein:proph:168898	RNA-directed DNA polymerase activity
CDS	503769176	WP_014003252	2145376 - 2146731
CDS	503769177	WP_014003253	2146955 - 2147239
CDS	1176128166	WP_082177449	2147703 - 2149223	protein:proph:175330	IS21 family	584	1e-167	59
CDS	503767972	WP_014002048	2149241 - 2149999	protein:proph:175331	phage DNA replication	286	4e-78	61
CDS	503769178	WP_014003254	2150166 - 2151506	protein:vir:63784	deoxyribonuclease I activity	45	9e-05	33
CDS	503769179	WP_014003255	2151517 - 2152677
CDS	503769180	WP_014003256	2152898 - 2155339	protein:proph:175445	DNA recombination	77	4e-14	23
CDS	503768582	WP_014002658	1140630 - 1141265	protein:vir:467	phage function unknown	47	6e-06	34
CDS	1173403431	WP_081254320	1141316 - 1142605	protein:proph:184094	DNA restriction-modification system	81	1e-15	25
CDS	753902257	WP_041636141	1142602 - 1143495
CDS	1176128011	WP_082177294	1143984 - 1144523	protein:proph:176716	phage class III gene transcription	43	8e-05	31
CDS	503768460	WP_014002536	1144578 - 1145795	protein:proph:170222	DDE-based recombinase activity	117	6e-27	28
CDS	753902275	WP_041636150	1146388 - 1146804
CDS	503768088	WP_014002164	1147175 - 1148698	protein:proph:175330	IS21 family	186	2e-47	32
CDS	503768089	WP_014002165	1148707 - 1149492	protein:proph:175338	phage DNA replication	147	6e-36	37
CDS	503768587	WP_014002663	1149787 - 1150050
CDS	908640716	WP_049784736	1150338 - 1150562
CDS	1032766902	WP_064306254	1150577 - 1151122	protein:proph:176190	hypothetical protein*	59	2e-09	29
CDS	503768590	WP_014002666	1151119 - 1151571
CDS	503768591	WP_014002667	1151550 - 1154726	protein:proph:167083	type I site-specific restriction-modification system, R (restriction) subunit*	95	1e-19	23
CDS	753902293	WP_041636158	1155179 - 1155358
CDS	503768592	WP_014002668	1155376 - 1155639
CDS	503768594	WP_014002670	1156723 - 1157664
CDS	503768595	WP_014002671	1157666 - 1158433	protein:vir:5360	conserved hypothetical protein*	68	3e-12	27
CDS	503768596	WP_014002672	1158656 - 1159000	protein:proph:184599	phage function unknown	54	2e-08	62
CDS	503768597	WP_014002673	1159046 - 1159552	protein:proph:162092	single-strand binding protein	141	2e-34	71
tRNA	-		1159634 - 1159708
CDS	503768598	WP_014002674	1159728 - 1159943
CDS	503768599	WP_014002675	1159943 - 1160551
CDS	503768600	WP_014002676	1160618 - 1160977
CDS	503768601	WP_014002677	1161126 - 1161542
CDS	753902314	WP_041636166	1161852 - 1162649	protein:vir:5360	conserved hypothetical protein*	84	8e-17	27
CDS	503768603	WP_014002679	1162860 - 1163390
CDS	503768604	WP_014002680	1163456 - 1163986
CDS	753902322	WP_041636169	1164023 - 1164427
CDS	753902330	WP_041636172	1164486 - 1164755
CDS	503768605	WP_014002681	1164760 - 1165074
CDS	503768606	WP_014002682	1165221 - 1168982	protein:proph:174152	DNA-methyltransferase activity	80	5e-15	26
CDS	503768607	WP_014002683	1169014 - 1169445
CDS	503768608	WP_014002684	1169552 - 1169926
CDS	503768609	WP_014002685	1170012 - 1170539
CDS	908640717	WP_014002685	1170578 - 1171564	protein:proph:179063	transformation system protein CtsE*	70	2e-12	35
CDS	503768611	WP_014002687	1171710 - 1172501
CDS	1173403472	WP_081254361	1173219 - 1173821	protein:proph:171468	phage tail tape measure protein	90	8e-19	42
CDS	503768613	WP_014002689	1174104 - 1175738
CDS	503768614	WP_014002690	1175738 - 1177096
CDS	503768615	WP_014002691	1177318 - 1177887
CDS	503768616	WP_014002692	1177889 - 1179517	protein:proph:179063	transformation system protein CtsE*	101	6e-22	29
CDS	503768617	WP_014002693	1179517 - 1180617
CDS	503768618	WP_014002694	1180654 - 1181130
CDS	503768619	WP_014002695	1181139 - 1182089	protein:proph:179063	transformation system protein CtsE*	60	1e-09	30
CDS	503768620	WP_014002696	1182286 - 1182816
CDS	503768621	WP_014002697	1182829 - 1184343
CDS	503768622	WP_014002698	1184351 - 1184719	protein:proph:178429	hicB protein*	87	2e-18	43
CDS	753902364	WP_041636187	1184716 - 1184976	protein:proph:178428	hicA protein*	47	2e-06	34
CDS	503768623	WP_014002699	1185481 - 1185873
CDS	503768624	WP_014002700	1185892 - 1186263
CDS	503768625	WP_014002701	1186266 - 1189769	protein:vir:78418	helicase activity	191	1e-48	36
CDS	503768626	WP_014002702	1190048 - 1190242	protein:proph:178616	phage function unknown	64	2e-11	60
CDS	491011239	WP_004872948	1190239 - 1190640	protein:proph:183388	phage function unknown	125	8e-30	48
CDS	491011235	WP_004872944	1191076 - 1191909
CDS	503768627	WP_014002703	1192358 - 1192702
CDS	503768628	WP_014002704	1192678 - 1193295
CDS	753902385	WP_041636196	1193371 - 1194522
CDS	1173403475	WP_081254364	1194544 - 1194693
CDS	908640622	WP_049784642	1194811 - 1194996
CDS	503768630	WP_014002706	1194995 - 1195774
CDS	503768631	WP_014002707	1195784 - 1197685
CDS	503768632	WP_014002708	1197765 - 1198025
CDS	503768633	WP_014002709	1198177 - 1200771	protein:proph:171954	DNA restriction-modification system	57	4e-08	31
CDS	503768634	WP_014002710	1200776 - 1202491	protein:proph:168564	DNA restriction-modification system	149	3e-36	30
CDS	503768635	WP_014002711	1202805 - 1204517
CDS	503768636	WP_014002712	1204514 - 1204807
CDS	503768637	WP_014002713	1204829 - 1205119
CDS	503768638	WP_014002714	1205460 - 1207103	protein:vir:105158	putative IS transposase (OrfB)	251	7e-67	33
CDS	503768639	WP_014002715	1207078 - 1207629
CDS	503768640	WP_014002716	1207646 - 1207885
CDS	908640625	WP_049784645	1208239 - 1208493
CDS	1176128012	WP_082177295	1208490 - 1208747
CDS	1176128169	WP_082177452	1208782 - 1209915
CDS	503768644	WP_014002720	1210487 - 1211179
CDS	503768645	WP_014002721	1211515 - 1212438
CDS	503768646	WP_014002722	1212442 - 1213758
CDS	503768647	WP_014002723	1213771 - 1214064
CDS	503768648	WP_014002724	1214068 - 1215162	protein:vir:96701	parA protein*	52	4e-07	58
CDS	503768649	WP_014002725	1215159 - 1216451	protein:proph:168569	parB-like partition protein*	79	3e-15	36
CDS	1176128013	WP_082177296	1216366 - 1218039
CDS	753902447	WP_041636224	1218029 - 1218472
CDS	503768652	WP_014002728	1218482 - 1219420	protein:proph:159166	negative transcriptional regulation of phage gene	133	1e-31	57
CDS	503768653	WP_014002729	1219521 - 1220159	protein:vir:104401	transcription repressor activity	67	8e-12	36
CDS	503768654	WP_014002730	1220444 - 1223020	protein:proph:17360	TraG/TraD family protein	58	2e-08	18
CDS	753902457	WP_041636229	1223355 - 1223735
CDS	503768656	WP_014002732	1223799 - 1224044
CDS	503768657	WP_014002733	1224245 - 1225432
CDS	503768658	WP_014002734	1225635 - 1226216
CDS	503768659	WP_014002735	1226535 - 1230521
CDS	503768660	WP_014002736	1230514 - 1233429
CDS	503768661	WP_014002737	1233644 - 1234111
CDS	503768663	WP_014002739	1235295 - 1236269
CDS	503768664	WP_014002740	1237105 - 1237560
CDS	503768665	WP_014002741	1237557 - 1238339
CDS	503768666	WP_014002742	1238339 - 1239022
CDS	503768667	WP_014002743	1239007 - 1241187
CDS	503768668	WP_014002744	1241498 - 1241722	protein:proph:163116	phage entry exclusion	52	5e-08	48
CDS	491011138	WP_004872847	1241753 - 1241989
CDS	503768669	WP_014002745	1242010 - 1242900
CDS	1176128014	WP_082177297	1242906 - 1244369	protein:vir:8559	DNA-methyltransferase activity	204	1e-52	31
CDS	503768671	WP_014002747	1244362 - 1245060
CDS	503768672	WP_014002748	1245060 - 1245539
CDS	503768673	WP_014002749	1245836 - 1246429
CDS	503768674	WP_014002750	1246433 - 1247029
CDS	503768675	WP_014002751	1247029 - 1247574
CDS	753902476	WP_041636238	1247869 - 1248057
CDS	-		1248060 - 1249424
CDS	753902485	WP_041636243	1249446 - 1249979
CDS	753902505	WP_041636252	1250080 - 1250463
CDS	503768680	WP_014002756	1250500 - 1250736
CDS	753902512	WP_041636256	1250735 - 1251016
CDS	503768681	WP_014002757	1251261 - 1251500
CDS	753902519	WP_041636259	1251531 - 1252406	protein:proph:166393	DNA-methyltransferase activity	114	5e-26	35
CDS	1176128016	WP_082177299	1252633 - 1253550
CDS	503768685	WP_014002761	1254571 - 1255236
CDS	503768686	WP_014002762	1255351 - 1257096
CDS	753902530	WP_041636265	1257069 - 1257875
CDS	1176128170	WP_082177453	1257868 - 1258302
CDS	503768689	WP_014002765	1258316 - 1259482
CDS	503768690	WP_014002766	1259717 - 1260874	protein:proph:182675	DNA-methyltransferase activity	105	3e-23	30
CDS	503768691	WP_014002767	1260996 - 1261211
CDS	503768692	WP_014002768	1261233 - 1263824	protein:proph:171954	DNA restriction-modification system	54	4e-07	29
CDS	503768693	WP_014002769	1263829 - 1265565	protein:proph:168564	DNA restriction-modification system	211	5e-55	36
CDS	503768638	WP_014002714	1265631 - 1267274	protein:vir:105158	putative IS transposase (OrfB)	251	7e-67	33
CDS	753902556	WP_041636278	1267362 - 1267682	protein:proph:164387	double-stranded DNA binding	66	5e-12	37
CDS	503768695	WP_014002771	1268229 - 1268561
CDS	503768696	WP_014002772	1268697 - 1268900
CDS	503768697	WP_014002773	1268978 - 1271308	protein:proph:168666	DNA topoisomerase (ATP-hydrolyzing) activity	334	8e-92	34
CDS	503768698	WP_014002774	1271393 - 1272364	protein:proph:180809	DNA-directed DNA polymerase activity	67	1e-11	26
CDS	753902564	WP_041636284	1272520 - 1272783
CDS	753902570	WP_041636290	1273329 - 1273532
CDS	753902574	WP_041636294	1273602 - 1273793
CDS	503768701	WP_014002777	1273969 - 1274289
CDS	503768702	WP_014002778	1274345 - 1274701
CDS	503768703	WP_014002779	1274971 - 1275357
CDS	503768704	WP_014002780	1275411 - 1276616
CDS	503768705	WP_014002781	1276627 - 1277079
CDS	753902587	WP_041636301	1277142 - 1277717
CDS	753902599	WP_041636304	1278605 - 1278961
CDS	1176128018	WP_082177301	1279023 - 1279520	protein:vir:79067	gp35*	59	1e-09	34
CDS	503768710	WP_014002786	1279710 - 1280270	protein:proph:171468	phage tail tape measure protein	85	2e-17	39
CDS	503768711	WP_014002787	1280302 - 1281045
CDS	753902605	WP_041636305	1281109 - 1281408
CDS	503768713	WP_014002789	1281417 - 1282433
CDS	503768714	WP_014002790	1282536 - 1282808
CDS	503768715	WP_014002791	1282868 - 1284016
CDS	908640631	WP_049784651	1284089 - 1285066
CDS	503768717	WP_014002793	1285436 - 1285798
CDS	753902607	WP_041636306	1285809 - 1286939
CDS	503768719	WP_014002795	1286939 - 1289086
CDS	503768720	WP_014002796	1289099 - 1291888	protein:proph:166113	DNA primase activity	161	1e-39	39
CDS	503768721	WP_014002797	1291952 - 1292872	protein:proph:179198	DNA-methyltransferase activity	123	1e-28	35
CDS	503768722	WP_014002798	1292869 - 1294092
CDS	1176128019	WP_082177302	1294122 - 1294571	protein:proph:178563	crossover junction endodeoxyribonuclease activity	67	3e-12	38
CDS	503768724	WP_014002800	1294840 - 1295673	protein:proph:167979	phage function unknown	98	4e-21	34
CDS	503768725	WP_014002801	1295670 - 1296662	protein:proph:181763	phage function unknown	61	7e-10	27
CDS	753902617	WP_041636310	1296659 - 1296847
CDS	503768726	WP_014002802	1296844 - 1298010	protein:vir:97166	phage function unknown	107	1e-23	32
CDS	503768727	WP_014002803	1298007 - 1298795
CDS	503768728	WP_014002804	1298792 - 1299079	protein:proph:161721	positive transcriptional regulation of phage gene expression	54	3e-08	36
CDS	1148485348	WP_077272820	1299327 - 1299557	protein:proph:159086	transcriptional-regulation of phage gene expression	52	5e-08	50
CDS	1148485347	WP_077272819	1299638 - 1300291	protein:proph:179483	maintenance of prophage immunity	88	2e-18	32
CDS	503768729	WP_014002805	1300402 - 1300602
CDS	753902625	WP_041636316	1300854 - 1301630
CDS	491011368	WP_004873077	1301703 - 1302296
CDS	503768731	WP_014002807	1303147 - 1304031	protein:proph:167969	homologous DNA recombination	254	2e-68	53
CDS	503768732	WP_014002808	1304035 - 1305552	protein:proph:176272	phage function unknown	289	2e-78	35
CDS	503768733	WP_014002809	1305542 - 1305745
CDS	1148485249	WP_077272721	1305763 - 1306083	protein:vir:5219	hypothetical protein*	42	7e-05	29
CDS	503768638	WP_014002714	1306337 - 1307980	protein:vir:105158	putative IS transposase (OrfB)*	251	7e-67	33
CDS	503768735	WP_014002811	1308012 - 1308785	protein:proph:182773	prophage DNA integration	241	2e-64	59
tRNA	-		1308748 - 1308823
CDS	491009859	WP_004871570	1308915 - 1309358
CDS	491009861	WP_004871572	1309529 - 1311733
CDS	491009863	WP_004871574	1312002 - 1313096
CDS	491009864	WP_004871575	1313110 - 1316685
CDS	491009869	WP_004871580	1316685 - 1318466
tRNA	-		1318667 - 1318741
CDS	491009871	WP_004871582	1318915 - 1320633	protein:proph:181512	DNA polymerase processivity factor activity	114	1e-25	35
CDS	491009873	WP_004871584	1320656 - 1320979
CDS	491009880	WP_004871591	1320986 - 1321585
CDS	491009882	WP_004871593	1321612 - 1322829
CDS	503768738	WP_014002814	1322832 - 1323674
CDS	503768739	WP_014002815	1323677 - 1325020	protein:proph:179064	7,8-diaminopelargonic acid synthetase*	185	3e-47	28
A. caldus MTH-04
CDS	1336643942	AUW32544	1134141 - 1135235	protein:vir:96701	parA protein*	52	4e-07	58
CDS	1336643943	AUW32545	1135232 - 1136524	protein:proph:168569	parB-like partition protein*	79	3e-15	36
CDS	1336643944	AUW32546	1136439 - 1137329	protein:proph:159166	negative transcriptional regulation of phage gene expression	108	4e-24	57
CDS	1336643945	AUW32547	1137430 - 1137834	protein:vir:319	hypothetical protein	40	0.0002	33
CDS	1336643946	AUW32548	1137973 - 1139190	protein:proph:170222	DDE-based recombinase activity	117	6e-27	28
CDS	1336643947	AUW32549	1139153 - 1139380	protein:proph:161437	negative transcriptional regulation of phage gene expression	55	7e-09	47
CDS	1336643948	AUW32550	1139665 - 1142244	protein:proph:173605	TraG/TraD family protein	59	1e-08	18
CDS	1336643949	AUW32551	1142342 - 1142542
CDS	-		1142584 - 1142994
CDS	1336643950	AUW32552	1143309 - 1143890
CDS	1336643951	AUW32553	1144167 - 1145675	protein:proph:182153	DNA helicase activity	47	3e-05	34
CDS	1336643992	AUW32594	1192824 - 1193744	protein:proph:179198	DNA-methyltransferase activity	123	1e-28	35
CDS	1336643993	AUW32595	1193741 - 1194964
CDS	1336643994	AUW32596	1194994 - 1195410	protein:proph:178563	crossover junction endodeoxyribonuclease activity	65	1e-11	37
CDS	1336643995	AUW32597	1195712 - 1196545	protein:proph:167979	phage function unknown	98	4e-21	34
CDS	1336643996	AUW32598	1196542 - 1197534	protein:proph:181763	phage function unknown	61	7e-10	27
CDS	1336643997	AUW32599	1197531 - 1197719
CDS	1336643998	AUW32600	1197716 - 1198882	protein:vir:97166	phage function unknown	107	1e-23	32
CDS	1336643999	AUW32601	1198879 - 1199667
CDS	1336644000	AUW32602	1199664 - 1199951	protein:proph:161721	positive transcriptional regulation of phage gene expression	54	3e-08	36
CDS	1336644001	AUW32603	1200199 - 1200435	protein:vir:4404	transcriptional-regulation of phage gene expression	49	6e-07	46
CDS	1336644002	AUW32604	1200521 - 1201141	protein:proph:180345	maintenance of prophage immunity	108	2e-24	35
CDS	1336644003	AUW32605	1201234 - 1201434
CDS	1336644004	AUW32606	1201686 - 1202462
CDS	1336644005	AUW32607	1202535 - 1203128
CDS	1336644006	AUW32608	1203356 - 1204231	protein:proph:167969	homologous DNA recombination	255	1e-68	54
CDS	1336644007	AUW32609	1204235 - 1205752	protein:proph:176272	phage function unknown	292	2e-79	36
CDS	1336644008	AUW32610	1205742 - 1205945
CDS	1336644009	AUW32611	1205956 - 1206276	protein:vir:5219	hypothetical protein*	43	3e-05	29
CDS	1336645377	AUW33979	1206390 - 1207232	protein:proph:165665	prophage DNA integration	251	2e-67	50
A. caldus ATCC 51756
CDS	491011357	WP_004873066	1967606 - 1968526	protein:proph:179198	DNA-methyltransferase activity	122	2e-28	35
CDS	491011359	WP_004873068	1968526 - 1969764
CDS	1176148523	WP_082179277	1969794 - 1970249	protein:proph:178563	crossover junction endodeoxyribonuclease activity	67	4e-12	38
CDS	740686878	WP_038472167	1970198 - 1970518
CDS	491011362	WP_004873071	1970518 - 1971348	protein:proph:178217	phage function unknown	99	2e-21	34
CDS	917014087	WP_051620799	1971350 - 1972330	protein:vir:108322	phage function unknown	60	1e-09	31
CDS	740686880	WP_038472169	1972327 - 1972515
CDS	491011364	WP_004873073	1972512 - 1973678	protein:vir:97166	phage function unknown	105	4e-23	33
CDS	740686882	WP_038472171	1974381 - 1975184
CDS	491011365	WP_004873074	1975181 - 1975468	protein:proph:161721	positive transcriptional regulation of phage gene expression	54	2e-08	37
CDS	1176148524	WP_082179278	1975713 - 1975958	protein:proph:159086	transcriptional-regulation of phage gene expression	45	1e-05	38
CDS	740686884	WP_038472173	1976042 - 1976722	protein:proph:174101	maintenance of prophage immunity	153	5e-38	41
CDS	740686886	WP_038472175	1977335 - 1977832
CDS	491011368	WP_004873077	1977963 - 1978556
CDS	491011369	WP_004873078	1979407 - 1980282	protein:proph:167969	homologous DNA recombination	255	1e-68	54
CDS	917014088	WP_051620800	1980286 - 1981803	protein:proph:176272	phage function unknown	288	5e-78	36
CDS	740686888	WP_038472177	1981793 - 1981996
CDS	740686891	WP_038472180	1982007 - 1982327	protein:vir:5219	hypothetical protein*	43	3e-05	29
CDS	1148485218	WP_077272690	1982510 - 1983232	protein:proph:182773	prophage DNA integration	233	5e-62	58
CDS	491008147	WP_004869863	100435 - 101208	protein:proph:162118	negative transcriptional regulation of phage gene expression	353	6e-98	75
CDS	491008149	WP_004869865	101208 - 102038	protein:proph:162079	phage function unknown	513	1e-146	92
CDS	491008151	WP_004869867	102042 - 102668	protein:proph:162085	hypothetical protein*	305	1e-83	78
CDS	740686064	WP_038471353	102732 - 103253	protein:proph:162119	phage function unknown	284	1e-77	87
CDS	491008154	WP_004869870	103250 - 103996	protein:proph:162073	phage function unknown	410	1e-115	81
CDS	740686068	WP_038471357	103993 - 104247	protein:proph:162113	hypothetical protein*	92	5e-20	72
CDS	491008158	WP_004869874	104244 - 106544	protein:proph:162114	helicase activity	1010	0	69
CDS	491008160	WP_004869876	106685 - 107152	protein:proph:168511	Holliday junction resolvase complex	229	3e-61	71
CDS	491008162	WP_004869878	107149 - 107406	protein:proph:162108	phage function unknown	39	0.0007	39
CDS	491008165	WP_004869881	107403 - 107930
CDS	740686071	WP_038471360	108059 - 108262
CDS	740686074	WP_038471363	108276 - 108818	protein:proph:185095	phage function unknown	93	7e-20	38
CDS	491008170	WP_004869886	109112 - 109645	protein:proph:185154	phage function unknown	141	1e-34	51
CDS	491008171	WP_004869887	109642 - 111174	protein:proph:162091	DNA-methyltransferase activity	559	1e-159	65
CDS	491008173	WP_004869889	111171 - 112457	protein:proph:162117	DNA-methyltransferase activity	672	0	79
CDS	491008175	WP_004869891	112454 - 112690	protein:proph:178214	phage function unknown	85	8e-18	66
CDS	491008177	WP_004869893	112666 - 112872	protein:proph:183997	hypothetical protein*	77	3e-15	67
CDS	491008180	WP_004869896	112883 - 113248	protein:proph:168499	hypothetical protein*	187	1e-48	76
CDS	917013982	WP_051620694	113258 - 113638
CDS	491008184	WP_004869900	113642 - 113926	protein:proph:168498	hypothetical protein*	77	2e-15	67
CDS	491008186	WP_004869902	113994 - 114191
CDS	491008187	WP_004869903	114188 - 114784	protein:proph:162111	phage function unknown	120	3e-28	47
CDS	491008189	WP_004869905	114818 - 115057	protein:proph:185151	phage function unknown	73	3e-14	63
CDS	1176148531	WP_082179285	115258 - 117024	protein:proph:185149	phage terminase large subunit	725	0	63
CDS	491008193	WP_004869909	117021 - 117233	protein:proph:162120	phage function unknown	47	2e-06	50
CDS	491008196	WP_004869912	117233 - 118687	protein:proph:166820	phage portal protein	673	0	75
CDS	491008199	WP_004869915	118690 - 119952	protein:proph:166821	phage head/capsid assembly	296	9e-81	53
CDS	491008200	WP_004869916	119949 - 120338	protein:proph:166822	phage function unknown	119	4e-28	59
CDS	491008202	WP_004869918	120352 - 121380	protein:proph:166823	phage function unknown	384	1e-107	57
CDS	491008203	WP_004869919	121380 - 121709	protein:proph:185173	phage function unknown	49	6e-07	32
CDS	740686084	WP_038471373	121706 - 122257	protein:proph:178823	hypothetical protein*	54	5e-08	33
CDS	491008207	WP_004869923	122254 - 122730	protein:proph:168215	phage base plate protein	123	4e-29	38
CDS	491008210	WP_004869926	122742 - 123038	protein:proph:165335	phage function unknown	97	1e-21	60
CDS	740686088	WP_038471377	123035 - 123394	protein:proph:178821	phage base plate protein	114	1e-26	54
CDS	491008214	WP_004869930	123391 - 124245	protein:proph:178539	phage base plate protein	231	3e-61	48
CDS	491008216	WP_004869932	124283 - 125854	protein:proph:168238	phage function unknown	191	4e-49	40
CDS	491008218	WP_004869934	125888 - 126580	protein:proph:168255	phage function unknown	200	4e-52	44
CDS	491008221	WP_004869937	126593 - 129748	protein:proph:170877	phage function unknown	690	0	41
CDS	491008222	WP_004869938	129761 - 130009	protein:proph:168249	hypothetical protein*	49	8e-07	38
CDS	491008223	WP_004869939	130024 - 130551	protein:proph:168278	hypothetical protein*	47	4e-06	22
CDS	491008225	WP_004869941	130573 - 130884	protein:proph:165323	hypothetical protein*	55	1e-08	39
CDS	491008226	WP_004869942	130884 - 132296	protein:proph:166836	hypothetical protein*	50	3e-06	24
CDS	491008228	WP_004869944	132293 - 132745	protein:proph:170724	hypothetical protein*	39	0.0008	27
CDS	491008230	WP_004869946	132742 - 133074	protein:vir:77666	hypothetical protein*	44	2e-05	40
CDS	491008232	WP_004869948	133156 - 134652	protein:proph:176184	phage tail sheath protein	350	1e-96	49
CDS	491008234	WP_004869950	134664 - 135176	protein:proph:168280	phage tail tube protein	211	1e-55	57
CDS	491008236	WP_004869952	135189 - 135437	protein:proph:168244	phage function unknown	67	2e-12	41
CDS	491008241	WP_004869957	135590 - 138670	protein:proph:179115	phage tail tape measure protein	345	5e-95	36
CDS	491008244	WP_004869960	138701 - 139570	protein:proph:184996	capsid tail	128	3e-30	52
CDS	740687134	WP_038472423	139588 - 139800	protein:proph:168075	phage tail assembly	49	7e-07	45
CDS	491008248	WP_004869964	139804 - 140871	protein:proph:178852	capsid tail	266	1e-71	40
CDS	491008250	WP_004869966	140858 - 141142	protein:proph:162076	hypothetical protein*	108	4e-25	64
CDS	491008252	WP_004869968	141139 - 141615	protein:proph:162078	hypothetical protein*	220	2e-58	88
CDS	491008255	WP_004869971	141612 - 142094	protein:proph:162082	phage release by lysis	252	4e-68	83
CDS	740686092	WP_038471381	142192 - 142407
CDS	491008256	WP_004869972	142423 - 143772	protein:proph:166357	DNA-methyltransferase activity	228	3e-60	35
A. ferrooxidans ATCC 23270
CDS	753926830	WP_041645813	1351413 - 1352018	protein:proph:159388	maintenance of prophage immunity	53	1e-07	35
CDS	501634856	WP_012607096	1351989 - 1352213	protein:proph:159086	transcriptional-regulation of phage gene expression	51	2e-07	52
CDS	501634858	WP_012607097	1352265 - 1353326	protein:proph:180023	phage function unknown	91	9e-19	40
CDS	753929626	WP_041647328	1353343 - 1354197	protein:proph:160545	phage DNA replication	146	1e-35	39
CDS	501634862	WP_012607099	1354194 - 1355390
CDS	497252720	WP_009566937	1355387 - 1356277	protein:proph:160523	DNA-methyltransferase activity	136	1e-32	38
CDS	501634864	WP_012607100	1356340 - 1356834	protein:proph:162092	single-stranded DNA binding	139	8e-34	51
CDS	501634870	WP_012607103	1357799 - 1364395	protein:proph:164406	putative DNA helicase*	934	0	45
CDS	753926835	WP_041645816	1364520 - 1365008
CDS	753926838	WP_041645818	1364998 - 1365588
CDS	501634875	WP_012607106	1366160 - 1368442	protein:proph:175693	ATP-dependent DNA helicase activity	169	3e-42	27
CDS	501634877	WP_012607107	1368452 - 1369651	protein:proph:184094	DNA restriction-modification system	117	1e-26	28
CDS	501634879	WP_012607108	1369648 - 1371102	protein:proph:169075	DNA-methyltransferase activity	176	2e-44	29
CDS	497251556	WP_009565773	1371201 - 1371575
CDS	501634881	WP_012607109	1371572 - 1371769
CDS	501634886	WP_012607112	1372599 - 1373273
CDS	501634888	WP_012607113	1373270 - 1373593	protein:proph:180779	nucleoid associated protein	63	3e-11	36
CDS	501530145	WP_012536624	1373660 - 1373935	protein:proph:166887	nucleoid associated protein	67	2e-12	40
A. thiooxidans DSM 14366 (A. albertensis DSM 14366)
CDS	671601577		Scaffold1: 1040611 - 1041225	protein:proph:167013	ATPase activity	69	2e-12	32
CDS	1128998639		Scaffold1: 1041238 - 1041852
CDS	1128998640		Scaffold1: 1042461 - 1045022	protein:proph:184195	DNA mismatch repair protein*	758	0	50
CDS	1128998641		Scaffold1: 1045069 - 1046037	protein:proph:183446	prophage DNA integration	138	3e-33	31
CDS	1128998642		Scaffold1: 1046024 - 1046236
CDS	1128998643		Scaffold1: 1046236 - 1046520
CDS	1147437677		Scaffold1: 1046522 - 1047064	protein:proph:178677	phage function unknown	97	6e-21	39
CDS	1128998644		Scaffold1: 1047218 - 1047907	protein:proph:169297	thymidylate synthase activity	144	3e-35	40
CDS	1128998645		Scaffold1: 1047900 - 1048430
CDS	1128998646		Scaffold1: 1048417 - 1051266	protein:proph:168641	DNA primase activity	62	1e-09	24
CDS	1128998647		Scaffold1: 1051590 - 1053689
CDS	1128998648		Scaffold1: 1053690 - 1054058
CDS	1128998649		Scaffold1: 1054138 - 1054500	protein:vir:95545	hypothetical protein*	44	1e-05	41
CDS	1128998650		Scaffold1: 1054491 - 1054976	protein:proph:184253	hypothetical protein*	61	2e-10	29
CDS	1128998651		Scaffold1: 1054986 - 1055495	protein:proph:184252	hypothetical protein*	80	5e-16	42
CDS	1128998652		Scaffold1: 1055499 - 1056359
CDS	1128998653		Scaffold1: 1056359 - 1057102	protein:vir:106786	hypothetical protein*	45	2e-05	28
CDS	1128998654		Scaffold1: 1057111 - 1057488
CDS	1128998655		Scaffold1: 1057485 - 1057949
CDS	1128998656		Scaffold1: 1057946 - 1058761
CDS	1128998657		Scaffold1: 1058751 - 1058969
CDS	1128998658		Scaffold1: 1058973 - 1059317
CDS	1128998659		Scaffold1: 1059314 - 1059649
CDS	1128998660		Scaffold1: 1059646 - 1060185	protein:proph:184551	phage function unknown	94	2e-20	32
CDS	1128998661		Scaffold1: 1060463 - 1061158
CDS	640402151		Scaffold1: 1061381 - 1062043	protein:proph:166388	phage DNA replication	71	3e-13	26
CDS	1128998662		Scaffold1: 1062016 - 1062657
CDS	1128998663		Scaffold1: 1062663 - 1063070
CDS	1128998664		Scaffold1: 1063067 - 1066900	protein:proph:182116	putative FAD-dependent dehydrogenase/oxidoreductase*	58	2e-08	32
CDS	498325904		Scaffold1: 1066897 - 1067736
CDS	1128998665		Scaffold1: 1067738 - 1068523
CDS	1128998666		Scaffold1: 1068533 - 1069132	protein:vir:100786	hypothetical protein*	58	2e-09	26
CDS	1147437895		Scaffold1: 1069129 - 1069641
CDS	1128998668		Scaffold1: 1069656 - 1070960	protein:vir:106365	hypothetical protein*	92	5e-19	31
CDS	1128998669		Scaffold1: 1070985 - 1072469	protein:vir:99053	hypothetical protein*	97	2e-20	30
CDS	1181204783		Scaffold1: 1072624 - 1073232
CDS	1128998671		Scaffold1: 1073793 - 1074758	protein:proph:184919	transferase activity, transferring glycosyl groups	315	2e-86	48
CDS	1128998672		Scaffold1: 1074954 - 1076414	protein:proph:161384	IMP dehydrogenase activity	520	1e-148	55
CDS	640404867		Scaffold1: 532075 - 532374	protein:proph:171500	nucleoid associated protein	68	1e-12	41
CDS	498327588		Scaffold1: 532349 - 532801
tRNA	-		Scaffold1: 532838 - 532914
CDS	1128998295		Scaffold1: 532928 - 533959	protein:proph:183446	prophage DNA integration	163	1e-40	33
CDS	1128998296		Scaffold1: 533946 - 534185
CDS	1128999614		Scaffold1: 534278 - 534538
CDS	1128998297		Scaffold1: 534739 - 534972
CDS	1128998298		Scaffold1: 535086 - 535850	protein:proph:169029	maintenance of prophage immunity	62	2e-10	27
CDS	1128999615		Scaffold1: 535932 - 536156	protein:proph:181792	transcriptional-regulation of phage gene expression	56	4e-09	45
CDS	1128998299		Scaffold1: 536208 - 537269	protein:proph:180023	phage function unknown	92	3e-19	39
CDS	1128998300		Scaffold1: 537280 - 538134	protein:proph:160545	phage DNA replication	148	3e-36	39
CDS	1128998301		Scaffold1: 538131 - 539327
CDS	1128998302		Scaffold1: 539324 - 540214	protein:proph:160523	DNA-methyltransferase activity	137	6e-33	38
CDS	1128998303		Scaffold1: 540277 - 540771	protein:vir:105623	single-stranded DNA-binding protein*	139	6e-34	50
CDS	-		Scaffold1: 540830 - 541282		IS21 family transposase*
CDS	1128999616		Scaffold1: 541417 - 542079	protein:proph:175338	phage DNA replication	128	2e-30	37
CDS	1128998304		Scaffold1: 542295 - 543296	protein:vir:8161	DNA-methyltransferase activity	87	1e-17	31
* Original annotations are shown now that the ACLAME annotations via BLASTP database search are absent.
