# Supplementary material for: Phylogeny, Divergent Evolution, and Speciation of Sulfur-Oxidizing Acidithiobacillus Populations
Source: BMC Genomics. 2019 May 30;20:438. doi: 10.1186/s12864-019-5827-6 (PMC6543593; doi:10.1186/s12864-019-5827-6)
Supplement: Supplementary file 5 — Table S7. Gene content of genomic regions associated with carboxysome and nitrogenase in Acidithiobacillus strains. (XLSX 26 kb) [file 12864_2019_5827_MOESM5_ESM.xlsx]

## Sheet: Sheet1
Table S7. Gene content of genomic regions associated with carboxysome and nitrogenase in Acidithiobacillus strains.
Description	A. caldus						A. ferrooxidans					Acidithiobacillus sp.	A. ferrivorans				Acidithiobacillus sp.
	ZBY	ZJ	DX	SM-1	MTH-04	ATCC 51756	GGI-221 (Acidithiobacillus sp.)	YQH-1	Hel18	ATCC 53993	ATCC 23270	BY0502 (A. ferrooxidans)	SS3	YL15	PRJEB5721	CF27	SH	Licanantay	CLST	DSM 14366 (A. albertensis)	GD1-3	DXS-W	A02	BY-02	ZBY	A01	DMC	JYC-17
Carboxysome-associated genomic region
ISL3 family transposase				898752 - 899966
ISL3-like element ISAtc2 family transposase				900117 - 901334
IS5 family transposase				901911 - 902867	794346 - 795335
IS5 family transposase					796301 - 797257	880873 - 881928
ParA family protein										1369238 - 1370008	1489993 - 1490763
ParB/RepB/Spo0J family partition protein										1367998 - 1369236	1488738 - 1489991
IS66 family insertion sequence											1481794 - 1482126
IS66 family insertion sequence											1481456 - 1481803
IS66 family transposase											1479769 - 1481406
conjugal transfer coupling protein TraG										1353834 - 1356320	1472073 - 1474577
conjugal transfer -like protein										1353167 - 1353823	1471391 - 1472062
hypothetical protein										1352868 - 1353170	1471092 - 1471394
conjugal transfer protein TrbI										1351397 - 1352857	1469594 - 1471081
conjugal transfer protein TrbG/VirB9/CagX										1350378 - 1351394	1468590 - 1469591
conjugal transfer protein TrbG/VirB9/CagX										1349261 - 1350376	1467443 - 1468588
conjugative transfer protein TrbF										1348580 - 1349248	1466762 - 1467430
transposase IS66															1515717 - 1516079
site-specific integrase												contig6: 2854 - 3855
ribulose-bisphosphate carboxylase large subunit	contig229: 5268 - 6686	contig67: 37630 - 39048	contig260: 26019 - 27437	922439 - 923857	817463 - 818881	899953 - 901371	contig156: 1 - 1197	contig29: 33608 - 35029	contig74: 2161 - 3582	1344477 - 1345898	1462659 - 1464080	contig6: 704 - 2125	3070883 - 3072304	contig113: 1735 - 3156	1523588 - 1525009	contig31: 35932 - 37353	contig36: 27508 - 28926	contig95: 10390 - 11808	contig26: 84771 - 86189	scaffold1: 1849693 - 1851111	contig296: 29102 - 30520	contig2: 12480 - 13898	contig174: 23023 - 24441	contig103: 24313 - 25731	contig13: 15787 - 17205	contig20: 36487 - 37905	contig20: 33654 - 35072	contig190: 2819 - 4237
ribulose bisphosphate carboxylase small subunit	contig229: 4896 - 5228	contig67: 39088 - 39420	contig260: 27477 - 27809	923897 - 924229	818921 - 819253	901411 - 901743		contig29: 33184 - 33516	contig74: 3674 - 4006	1344053 - 1344385	1462235 - 1462567	contig6: 280 - 612	3070459 - 3070791	contig113: 3248 - 3580	1525101 - 1525433	contig31: 35508 - 35840	contig36: 28967 - 29299	contig95: 10017 - 10349	contig26: 86230 - 86562	scaffold1: 1849320 - 1849652	contig296: 28729 - 29061	contig2: 12107 - 12439	contig174: 24482 - 24814	contig103: 23940 - 24272	contig13: 17246 - 17578	contig20: 36114 - 36446	contig20: 35113 - 35445	contig190: 2446 - 2778
transcriptional initiation protein Tat								contig29: 30813 - 33113	contig74: 4077 - 6377	1341682 - 1343982	1459864 - 1462164	contig7: 336 - 2425	3068088 - 3070388	contig115: 1 - 2016	1525504 - 1527807	contig31: 33134 - 35437
carboxysome shell protein	contig229: 2217 - 4673	contig67: 39643 - 42099	contig260: 28032 - 30488	924299 - 926908	819677 - 821932	901966 - 904422											contig36: 29365 - 31917	contig95: 7427 - 9955	contig26: 86624 - 89152	scaffold1: 1846730 - 1849258	contig296: 26139 - 28667	contig2: 9517 - 12045	contig174: 24876 - 27404	contig103: 21350 - 23878	contig13: 17640 - 20168	contig20: 33524 - 36052	contig20: 35507 - 38035	contig190: 1 - 2384
carboxysome shell carbonic anhydrase	contig229: 593 - 2164	contig67: 42152 - 43723	contig260: 30541 - 32112	926961 - 928532	821985 - 823556	904475 - 906046		contig29: 29156 - 30757	contig74: 6433 - 8034	1340025 - 1341626	1458207 - 1459808	contig219: 580 - 2187	3066422 - 3068032	contig115: 2072 - 3679	1527863 - 1529470	contig31: 31471 - 33078	contig36: 31971 - 33524	contig95: 5811 - 7346	contig26: 89233 - 90768	scaffold1: 1845114 - 1846673	contig296: 24529 - 26058	contig2: 7907 - 9436	contig174: 27485 - 29014	contig103: 19740 - 21269	contig13: 20249 - 21778	contig20: 31914 - 33443	contig20: 38116 - 39645	contig234: 159 - 1688
carboxysome peptide A	contig229: 345 - 596	contig67: 43720 - 43971	contig260: 32109 - 32360	928529 - 928780	823553 - 823804	906043 - 906294	contig1150 : 296 - 544	contig29: 28911 - 29159	contig74: 8031 - 8279	1339780 - 1340028	1457962 - 1458210	contig219: 335 - 583	3066177 - 3066425	contig115: 3676 - 3924	1529467 - 1529715	contig31: 31226 - 31474	contig36: 33521 - 33772	contig95: 5563 - 5814	contig26: 90765 - 91016	scaffold1: 1844866 - 1845117	contig296: 24281 - 24532	contig2: 7659 - 7910	contig174: 29011 - 29262	contig103: 19492 - 19743	contig13: 21775 - 22026	contig20: 31666 - 31917	contig20: 39642 - 39893	contig234: 1685 - 1936
carboxysome peptide B	contig229: 90 - 335	contig67: 43981 - 44226	contig260: 32370 - 32615	928790 - 929035	823814 - 824059	906304 - 906549	contig1150 : 19 - 285	contig29: 28634 - 28900	contig74: 8290 - 8556	1339503 - 1339769	1457685 - 1457951	contig219: 58 - 324	3065900 - 3066166	contig115: 3935 - 4201	1529726 - 1529992	contig31: 30949 - 31215	contig36: 33775 - 34020	contig95: 5315 - 5560	contig26: 91019 - 91264	scaffold1: 1844618 - 1844863	contig296: 24033 - 24278	contig2: 7411 - 7656	contig174: 29265 - 29510	contig103: 19244 - 19489	contig13: 22029 - 22274	contig20: 31418 - 31663	contig20: 39896 - 40141	contig234: 1939 - 2184
BMC domain-containing protein				929066 - 929362	824090 - 824386	906580 - 906876		contig29: 28306 - 28602	contig74: 8588 - 8884	1339175 - 1339471	1457357 - 1457653		3065573 - 3065869		1530023 - 1530319	contig31: 30622 - 30918	contig36: 34064 - 34360	contig95: 4974 - 5270	contig26: 92032 - 92328	scaffold1: 1844277 - 1844573	contig296: 23692 - 23988	contig2: 7070 - 7366	contig174: 29555 - 29851	contig103: 18903 - 19199	contig13: 22319 - 22615	contig20: 31077 - 31373	contig20: 40186 - 40482	contig234: 2229 - 2525
BMC domain-containing protein				929486 - 929824	824429 - 824725	906919 - 907215	contig 1559: 1 - 318	contig29: 27965 - 28261	contig74: 8929 - 9225	1338834 - 1339130	1457016 - 1457312		3065189 - 3065527		1530365 - 1530661	contig31: 30239 - 30577	contig36: 34417 - 34713	contig95: 4623 - 4919	contig26: 92421 - 92759	scaffold1: 1843926 - 1844222	contig296: 23341 - 23637	contig2: 6719 - 7015	contig174: 29906 - 30202	contig103: 18552 - 18848	contig13: 22670 - 22966	contig20: 30726 - 31022	contig20: 40537 - 40833	contig234: 2580 - 2876
BMC domain-containing protein					824849 - 825187	907339 - 907677	contig929: 3359 - 3733	contig29: 27581 - 27919	contig74: 9271 - 9609	1338450 - 1338788	1456632 - 1456970	contig1: 201 - 539			1530706 - 1531044		contig36: 34801 - 35139	contig95: 4192 - 4530		scaffold1: 1843495 - 1843833	contig296: 22910 - 23248	contig2: 6288 - 6626	contig174: 30295 - 30633	contig103: 18121 - 18459	contig13: 23059 - 23397	contig20: 30375 - 30671	contig20: 40926 - 41264	contig234: 2969 - 3307
BMC domain-containing protein																										contig20: 29944 - 30282
bacterioferritin	contig391: 148 - 591	contig69: 87 - 530	contig25: 132 - 575	929839 - 930282	825202 - 825645	907692 - 908135	contig929: 2902 - 3327	contig29: 27124 - 27567	contig74: 9623 - 10066	1337993 - 1338436	1456175 - 1456618	contig1: 553 - 996	3064732 - 3065175	contig96: 58141 - 58584	1531058 - 1531501	contig31: 29782 - 30225	contig36: 35154 - 35585	contig95: 3746 - 4186	contig26: 92765 - 93205	scaffold1: 1843049 - 1843489	contig296: 22464 - 22904	contig2: 5842 - 6282	contig174: 30639 - 31079	contig103: 17675 - 18115	contig13: 23403 - 23843	contig20: 29498 - 29938	contig20: 41270 - 41710	contig234: 3313 - 3753
chromosome partitioning protein ParA	contig391: 869 - 1492	contig69: 808 - 1431	contig25: 853 - 1476	930560 - 931183	825923 - 826546	908413 - 909036											contig36: 35889 - 36518	contig95: 2814 - 3440	contig26: 93511 - 94137	scaffold1: 1842117 - 1842743	contig296: 21532 - 22158	contig2: 4910 - 5536	contig174: 31385 - 32011	contig103: 16743 - 17369	contig13: 24149 - 24775	contig20: 28566 - 29192	contig20: 42016 - 42642	contig234: 4059 - 4685
IS630 family transposase									contig74: 40765 41574	1306485 - 1307294	1424667 - 1425476
Transposase Tn3															1549450 - 1549710	contig31: 11573 - 11833
IS110 family transposase															1549924 - 1550940	contig31: 10343 - 11359
transposase ISSba14 protein															1553557 - 1554090	contig31: 7193 - 7726
ISAs1 family transposase																	contig36: 58191 - 59510
Nitrogenase-associated genomic region
nitrogenase-stabilizing/protective protein NifW							contig534: 4119 - 4451	contig10: 117409 - 117741	contig71: 1192302 - 1192634	1192302 - 1192634	1305272 - 1305604		1630573 - 1630905	contig99: 25771 - 26103	318141 - 318473	contig35: 37228 - 37560
serine O-acetyltransferase							contig534: 4456 - 5262	contig10: 116597 - 117373	contig71: 1192670 - 1193446	1192670 - 1193446	1305640 - 1306416		1630910 - 1631719	contig99: 26108 - 26917	318478 - 319287	contig35: 37565 - 38374
homocitrate synthase NifV							contig534: 5278 - 6435	contig10: 115421 - 116581	contig71: 1193462 - 1194622	1193462 - 1194622	1306432 - 1307592		1631735 - 1632895	contig99: 26933 - 28093	319303 - 320463	contig35: 38390 - 39550
cysteine desulfurase NifS								contig10: 114220 - 115428	contig71: 1194615 - 1195823	1194615 - 1195823	1307585 - 1308793		1632888 - 1634096	contig99: 28086 - 29294	320456 - 321664	contig35: 39543 - 40751
Fe-S cluster assembly protein NifU							contig534: 7638 - 8513	contig10: 113342 - 114217	contig71: 1195826 - 1196701	1195826 - 1196701	1308796 - 1309671		1634099 - 1634974	contig99: 29297 - 30172	321667 - 322542	contig35: 40754 - 41629
iron-sulfur cluster assembly accessory protein							contig534: 8518 - 8886	contig10: 112969 - 113337	contig71: 1196706 - 1197074	1196706 - 1197074	1309676 - 1310044		1634979 - 1635347	contig99: 30177 - 30545	322547 - 322915	contig35: 41634 - 42002
IS110 family transposase															323289 - 324320	contig35: 42376 - 43407
hypothetical protein															324378 - 324587	contig35: 43465 - 43674
hypothetical protein								contig10: 112118 - 112711	contig71: 1197332 - 1197925	1197332 - 1197925	1310302 - 1310895		1635605 - 1636198	contig99: 30798 - 31391	324597 - 325190	contig35: 43684 - 44277
nitrogen fixation protein NifQ								contig10: 111398 - 112051	contig71: 1197992 - 1198645	1197992 - 1198645	1310962 - 1311615		1636229 - 1636882	contig99: 31422 - 32075	325221 - 325874	contig35: 44308 - 44961
ferredoxin III, nif-specific							contig534: 10476 - 10676	contig10: 111068 - 111376	contig71: 1198667 - 1198975	1198667 - 1198975	1311637 - 1311945		1636913 - 1637221	contig99: 32106 - 32414	325905 - 326213	contig35: 44992 - 45300
hypothetical protein							contig1280: 1 - 160	contig10: 110800 - 111063	contig71: 1198980 - 1199243	1198980 - 1199243	1311950 - 1312213		1637226 - 1637489	contig99: 32419 - 32682	326218 - 326481	contig35: 45305 - 45568
NifX-associated nitrogen fixation protein							contig1280: 218 - 624	contig10: 110275 - 110742	contig71: 1199301 - 1199768	1199301 - 1199768	1312271 - 1312738		1637547 - 1638011	contig99: 32740 - 33207	326539 - 327003	contig35: 45626 - 46090
nitrogen fixation protein NifX							contig816: 61 - 378	contig10: 109866 - 110282	contig71: 1199761 - 1200177	1199761 - 1200177	1312731 - 1313147		1638004 - 1638420	contig99: 33200 - 33616	326996 - 327412	contig35: 46083 - 46499
nitrogenase iron-molybdenum cofactor biosynthesis protein NifN							contig816: 471 - 587	contig10: 108452 - 109813	contig71: 1200230 - 1201591	1200230 - 1201591	1313200 - 1314561		1638473 - 1639834	contig99: 33669 - 35030	327465 - 328826	contig35: 46552 - 47913
nitrogenase iron-molybdenum cofactor biosynthesis protein NifE							contig1256: 1 - 645	contig10: 107064 - 108455	contig71: 1201588 - 1202979	1201588 - 1202979	1314558 - 1315949		1639831 - 1641222	contig99: 35027 - 36418	328823 - 330214	contig35: 47910 - 49301
(2Fe-2S)-binding protein							contig64: 349 - 674	contig10: 106701 - 107045	contig71: 1202998 - 1203342	1202998 - 1203342	1315968 - 1316312		1641241 - 1641585	contig99: 36437 - 36781	330233 - 330577	contig35: 49320 - 49664
(2Fe-2S)-binding protein							contig856: 2081 - 2416	contig10: 106332 - 106676	contig71: 1203367 - 1203711	1203367 - 1203711	1316337 - 1316681		1641610 - 1641954	contig99: 36806 - 37150	330602 - 330946	contig35: 49689 - 50033
nitrogenase molybdenum-iron protein subunit beta NifK								contig10: 104711 - 106270	contig71: 1203773 - 1205332	1203773 - 1205332	1316743 - 1318302		1642022 - 1643581	contig99: 37218 - 38777	331014 - 332573	contig35: 50101 - 51660
nitrogenase molybdenum-iron protein alpha chain NifD							contig212: 18 - 1069	contig10: 103157 - 104632	contig71: 1205411 - 1206886	1205411 - 1206886	1318381 - 1319856		1643660 - 1645135	contig99: 38856 - 40331	332652 - 334127	contig35: 51739 - 53214
nitrogenase iron protein NifH							contig1137: 58 - 948	contig10: 102203 - 103093	contig71: 1206950 - 1207840	1206950 - 1207840	1319920 - 1320810		1645200 - 1646087	contig99: 40396 - 41286	334192 - 335082	contig35: 53279 - 54169
response regulator							contig1137: 1407 - 1793	contig10: 101358 - 101744	contig71: 1208299 - 1208685	1208299 - 1208685	1321269 - 1321655		1646548 - 1646934	contig99: 41744 - 42130	335540 - 335926	contig35: 54627 - 55013
NAD(+)--dinitrogen-reductase ADP-D-ribosyltransferase DraT							contig1137: 1812 - 2639	contig10: 100512 - 101339	contig71: 1208704 - 1209531	1208704 - 1209531	1321674 - 1322501		1646952 - 1647779	contig99: 42149 - 42976	335944 - 336771	contig35: 55031 - 55858
ADP-ribosyl-[dinitrogen reductase] hydrolase DraG							contig1137: 2649 - 4037	contig10: 99114 - 100502	contig71: 1209541 - 1210929	1209541 - 1210929	1322511 - 1323899		1647789 - 1649177	contig99: 42986 - 44380	336781 - 338169	contig35: 55868 - 57256
nif-specific transcriptional activator NifA							contig858: 160 - 1425	contig10: 97451 - 99088	contig71: 1210955 - 1212592	1210955 - 1212592	1323925 - 1325562		1649203 - 1650840	contig99: 44406 - 46043	338195 - 339832	contig35: 57282 - 58919
nitrogenase cofactor biosynthesis protein NifB							contig367: 1089- 1367	contig10: 95558 - 97126	contig71: 1212917 - 1214485	1212917 - 1214485	1325887 - 1327455		1651104 - 1652672	contig99: 46307 - 47875	340096 - 341664	contig35: 59183 - 60751
4Fe-4S ferredoxin, iron-sulfur binding							contig367: 820 - 1038	contig10: 95289 - 95507	contig71: 1214536 - 1214754	1214536 - 1214754	1327506 - 1327724		1652723 - 1652941	contig99: 47926 - 48144	341715 - 341933	contig35: 60802 - 61020
iron-sulfur cluster assembly accessory protein							contig367: 475 - 810	contig10: 94944 - 95279	contig71: 1214764 - 1215099	1214764 - 1215099	1327734 - 1328069		1652951 - 1653286	contig99: 48154 - 48489	341943 - 342278	contig35: 61030 - 61365
hypothetical protein							contig367: 208 - 450	contig10: 94673 - 94903	contig71: 1215140 - 1215370	1215140 - 1215370	1328110 - 1328340		1653327 - 1653557	contig99: 48530 - 48760	342319 - 342549	contig35: 61406 - 61636
hypothetical protein							contig559: 871 - 1174	contig10: 94167 - 94676	contig71: 1215367 - 1215876	1215367 - 1215876	1328337 - 1328846		1653554 - 1654066	contig99: 48757 - 49269	342546 - 343058	contig35: 61633 - 62145
hypothetical protein							contig559: 92 - 685	contig10: 93383 - 94174	contig71: 1215869 - 1216660	1215869 - 1216660	1328839 - 1329630		1654059 - 1654850	contig99: 49262 - 50050	343051 - 343842	contig35: 62138 - 62929
nitrogen fixation protein NifZ							cotig1287: 1714 - 1831	contig10: 93093 - 93395	contig71: 1216648 - 1216950	1216648 - 1216950	1329618 - 1329920		1654838 - 1655140	contig99: 50038 - 50340	343830 - 344132	contig35: 62917 - 63219
nitrogen fixation protein NifZ							cotig1287: 1381 - 1635	contig10: 92842 - 93096	contig71: 1216947 - 1217201	1216947 - 1217201	1329917 - 1330171		1655137 - 1655391	contig99: 50337 - 50591	344129 - 344383	contig35: 63216 - 63470
cysteine desulfurase NifS								contig10: 91664 - 92845	contig71: 1217198 - 1218379	1217198 - 1218379	1330168 - 1331349		1655388 - 1656572	contig99: 50588 - 51772	344380 - 345564	contig35: 63467 - 64651
putative nitrogen fixation protein NifT								contig10: 91439 - 91648	contig71: 1218395 - 1218604	1218395 - 1218604	1331365 - 1331574		1656585 - 1656794	contig99: 51785 - 51997	345577 - 345786	contig35: 64664 - 64873
hypothetical protein								contig10: 91162 - 91434	contig71: 1218609 - 1218881	1218609 - 1218881	1331579 - 1331851		1656799 - 1657071	contig99: 52002 - 52274	345791 - 346063	contig35: 64878 - 65150
DegT/DnrJ/EryC1/StrS family aminotransferase								contig10: 90023 - 91165	contig71: 1218878 - 1220020	1218878 - 1220020	1331848 - 1332990		1657068 - 1658210	contig99: 52271 - 53413	346060 - 347202	contig35: 65147 - 66289
ferredoxin							contig477: 1240 - 1498	contig10: 89676 - 89981	contig71: 1220062 - 1220367	1220062 - 1220367	1333032 - 1333337		1658252 - 1658557	contig99: 53455 - 53760	347244 - 347549	contig35: 66331 - 66636
hypothetical protein								contig10: 89441 - 89665	contig71: 1220378 - 1220602	1220378 - 1220602	1333348 - 1333572		1658568 - 1658792	contig99: 53771 - 53995	347560 - 347784	contig35: 66647 - 66871
SIR2 family protein							contig274: 1 - 623	contig10: 88601 - 89428	contig71: 1220615 - 1221442	1220615 - 1221442	1333585 - 1334412		1658805 - 1659632	contig99: 54008 - 54835	347797 - 348624	contig35: 66884 - 67711
Rrf2 family transcriptional regulator													1659649 - 1660098	contig99: 54852 - 55301	348641 - 349090	contig35: 67728 - 68177
ModD protein								contig10: 87698 - 88552	contig71: 1221491 - 1222345	1221491 - 1222345	1334461 - 1335315		1660151 - 1661005	contig99: 55354 - 56208	349143 - 349997	contig35: 68230 - 69084
transporter							contig19: 1149 - 1355	contig10: 87368 - 87574	contig71: 1222469 - 1222675	1222469 - 1222675	1335439 - 1335645
NAD-dependent succinate-semialdehyde dehydrogenase							contig36: 1 - 973	contig10: 85874 - 87301	contig71: 1222742 - 1224169	1222742 - 1224169	1335712 - 1337139		1661030 - 1662496	contig99: 56274 - 57743	350064 - 351533	contig35: 69151 - 70620
hemoglobin-like protein							contig1551: 142 - 268	contig10: 85283 - 85672	contig71: 1224371 - 1224760	1224371 - 1224760	1337341 - 1337730		1662689 - 1663078	contig99: 57934 - 58323	351724 - 352113	contig35: 70811 - 71200
MFS transporter							contig391: 76 - 662	contig10: 83868 - 85286	contig71: 1224757 - 1226175	1224757 - 1226175	1337727 - 1339145		1663075 - 1664496	contig99: 58320 - 59741	352110 - 353531	contig35: 71197 - 72618
mechanosensitive ion channel family protein							contig326: 402 - 974	contig10: 83112 - 83684	contig71: 1226359 - 1226931	1226359 - 1226931	1339329 - 1339901		1664713 - 1665282	contig99: 59959 - 60528	353749 - 354318	contig35: 72836 - 73405
carbohydrate kinase							contig326: 37 - 405	contig10: 82204 - 83115	contig71: 1226928 - 1227839	1226928 - 1227839	1339898 - 1340809		1665279 - 1666181	contig99: 60525 - 61427	354315 - 355217	contig35: 73402 - 74304
HAD-IIB family hydrolase							contig594: 1 - 1804	contig10: 80067 - 82211	contig71: 1227832 - 1229976	1227832 - 1229976	1340802 - 1342946		1666183 - 1668315	contig99: 61429 - 63561	355219 - 357351	contig35: 74306 - 76438
sucrose synthase							contig590: 1 - 1684	contig10: 77693 - 80074	contig71: 1229969 - 1232350	1229969 - 1232350	1342939 - 1345320		1668320 - 1670701	contig99: 63566 - 65947	357356 - 359737	contig35: 76443 - 78824
RES domain-containing protein													1670696 - 1671202	contig99: 65942 - 66448	359732 - 360238	contig35: 78819 - 79325
DUF2384 domain-containing protein													1671166 - 1671633	contig99: 66412 - 66879	360202 - 360669	contig35: 79289 - 79756
DNA-3-methyladenine glycosylase 2 family protein													1671769 - 1673247	contig99: 66996 - 68465	360786 - 362255	contig35: 79873 - 81342
methylated-DNA--protein-cysteine methyltransferase							contig1225: 23 - 175	contig10: 77024 - 77548	contig71: 1232495 - 1233019	1232495 - 1233019	1345465 - 1345989		1673244 - 1673768	contig99: 68462 - 68986	362252 - 362776	contig35: 81339 - 81863
DUF202 domain-containing protein							contig245: 454 - 901	contig10: 76218 - 76871	contig71: 1233172 - 1233825	1233172 - 1233825	1346142 - 1346795
site-specific integrase										1234079 - 1235074	1347049 - 1348044
Putative mobile genetic elements are highlighted in red color.
